# Supplementary material for: Probing Genome-Scale Model Reveals Metabolic Capability and Essential Nutrients for Growth of Probiotic Limosilactobacillus reuteri KUB-AC5
Source: Biology (Basel). 2022 Feb 11;11(2):294. doi: 10.3390/biology11020294 (PMC8869380; doi:10.3390/biology11020294)
Supplement: Supplementary file 1 [file biology-11-00294-s001.zip]

Archive with 1 entries (1 files):
- biology-1585062-supplementary.xlsx
