# Supplementary material for: Probing Genome-Scale Model Reveals Metabolic Capability and Essential Nutrients for Growth of Probiotic Limosilactobacillus reuteri KUB-AC5
Source: Biology (Basel). 2022 Feb 11;11(2):294. doi: 10.3390/biology11020294 (PMC8869380; doi:10.3390/biology11020294)
Supplement: Supplementary file 1 [file biology-11-00294-s001.zip › biology-1585062-supplementary.xlsx]

## Sheet: Index
	Probing genome-scale model reveals metabolic capability and essential nutrients for growth of probiotic Limosilactobacillus reuteri KUB-AC5
	Thanawat Namrak1,†, Nachon Raethong2,3,†, Theeraphol Jatuponwiphat4, Sunee Nitisinprasert1, Wanwipa Vongsangnak3,5,*, Massalin Nakphaichit1,*
	1 Specialized Research Unit: Prebiotics and Probiotics for Health, Department of Biotechnology, Faculty of Agro-Industry, Kasetsart University, Bangkok, Thailand
	2 Institute of Nutrition, Mahidol University, Nakhon Pathom, Thailand
	3 Department of Zoology, Faculty of Science, Kasetsart University, Bangkok, Thailand
	4 Interdisciplinary Graduate Program in Bioscience, Faculty of Science, Kasetsart University, Bangkok, Thailand
	5 Omics Center for Agriculture, Bioresources, Food, and Health, Faculty of Science, Kasetsart University (OmiKU), Bangkok, Thailand
	* Correspondence and requests for materials should be addressed to W.V. (wanwipa.v@ku.ac.th), M.N. (fagimln@ku.ac.th)
	† Equal contributions
	List of Supplementary Tables
	Table S1: List of genes, metabolic functions and metabolic functional categories identified in the KUB-AC5 metabolic network.
	Table S2: List of genes, metabolic functions, EC numbers and sub-categories classified in carbohydrate metabolism.
	Table S3: List of EC-numbers identified in L. reuteri metabolic networks.
	Table S4: List of EC-numbers uniquely idenitified in iTN656.

## Sheet: Table S1
	Table S1: List of genes, metabolic functions and metabolic functional categories identified in the KUB-AC5 metabolic network.
	Genes in iTN656	Genes homolog to iHL622	genes homolog to JCM1112	METABOLIC FUNCTION	EC-NUMBER	SUBSYSTEM	Metabolic functional categories
	AC5u0009GL000096	AC5u0009GL000096	AC5u0009GL000096	D-alanine-D-lactate ligase (reversible)	6.1.2.1	Alanine metabolism	Amino acid metabolism
	AC5u0009GL000374	AC5u0009GL000374	AC5u0009GL000374	alanine racemase	5.1.1.1	Alanine metabolism	Amino acid metabolism
	AC5u0009GL000688	unique genes identified in the KUB-AC5 metabolic network	unique genes identified in the KUB-AC5 metabolic network	glutamate decarboxylase	4.1.1.15	Alanine, aspartate and glutamate metabolism	Amino acid metabolism
	AC5u0009GL000689	unique genes identified in the KUB-AC5 metabolic network	unique genes identified in the KUB-AC5 metabolic network	glutamate decarboxylase	4.1.1.15	Alanine, aspartate and glutamate metabolism	Amino acid metabolism
	AC5u0009GL000057	AC5u0009GL000057	AC5u0009GL000057	glutamine synthetase	6.3.1.2	Alanine, aspartate and glutamate metabolism	Amino acid metabolism
	AC5u0009GL000400	AC5u0009GL000400	AC5u0009GL000400	gammaglutamyl-gamma-aminobutyrate hydrolase	3.5.1.94	Alanine, aspartate and glutamate metabolism	Amino acid metabolism
	AC5u0009GL000452	AC5u0009GL000452	AC5u0009GL000452	asparagine synthetase	6.3.1.1; 6.3.5.4	Alanine, aspartate and glutamate metabolism	Amino acid metabolism
	AC5u0009GL000573	AC5u0009GL000573	AC5u0009GL000573	asparagine synthase (glutamine-hydrolysing)	6.3.5.4	Alanine, aspartate and glutamate metabolism	Amino acid metabolism
	AC5u0009GL000716	AC5u0009GL000716	AC5u0009GL000716	aspartase racemase	5.1.1.13	Alanine, aspartate and glutamate metabolism	Amino acid metabolism
	AC5u0009GL000988	AC5u0009GL000988	AC5u0009GL000988	glutamine-fructose-6-phosphate transaminase	2.6.1.16	Alanine, aspartate and glutamate metabolism	Amino acid metabolism
	AC5u0009GL001182	AC5u0009GL001182	AC5u0009GL001182	carbamoyl-phosphate synthase (glutamine-hydrolysing)	6.3.5.5	Alanine, aspartate and glutamate metabolism	Amino acid metabolism
	AC5u0009GL001183	AC5u0009GL001183	AC5u0009GL001183	carbamoyl-phosphate synthase (glutamine-hydrolysing)	6.3.5.5	Alanine, aspartate and glutamate metabolism	Amino acid metabolism
	AC5u0009GL001497	AC5u0009GL001497	AC5u0009GL001497	aspartate carbamoyltransferase	2.1.3.2	Alanine, aspartate and glutamate metabolism	Amino acid metabolism
	AC5u0009GL001521	AC5u0009GL001521	AC5u0009GL001521	succinate-semialdehyde dehydrogenase (NAD)	1.2.1.16; 1.2.1.24	Alanine, aspartate and glutamate metabolism	Amino acid metabolism
	AC5u0009GL001529	AC5u0009GL001529	AC5u0009GL001529	carbamoyl-phosphate synthase (glutamine-hydrolysing)	6.3.5.5	Alanine, aspartate and glutamate metabolism	Amino acid metabolism
	AC5u0009GL001530	AC5u0009GL001530	AC5u0009GL001530	carbamoyl-phosphate synthase (glutamine-hydrolysing)	6.3.5.5	Alanine, aspartate and glutamate metabolism	Amino acid metabolism
	AC5u0009GL000465	AC5u0009GL000465	AC5u0009GL000465	L-asparaginase	3.5.1.1; 3.5.1.38; 3.5.5.4	Alanine, aspartate and glutamate metabolism	Amino acid metabolism
	AC5u0009GL000056	AC5u0009GL000056	AC5u0009GL000056	Glutamyl-tRNA synthetase	6.1.1.-; 6.1.1.17; 6.1.1.24	Aminoacyl-tRNA biosynthesis	Amino acid metabolism
	AC5u0009GL000073	AC5u0009GL000073	AC5u0009GL000073	Phenylalanyl-tRNA synthetase	6.1.1.20	Aminoacyl-tRNA biosynthesis	Amino acid metabolism
	AC5u0009GL000074	AC5u0009GL000074	AC5u0009GL000074	Phenylalanyl-tRNA synthetase	6.1.1.20	Aminoacyl-tRNA biosynthesis	Amino acid metabolism
	AC5u0009GL000166	AC5u0009GL000166	AC5u0009GL000166	Aspartyl-tRNA synthetase	6.1.1.12	Aminoacyl-tRNA biosynthesis	Amino acid metabolism
	AC5u0009GL000194	AC5u0009GL000194	AC5u0009GL000194	Prolyl-tRNA synthetase	6.1.1.15	Aminoacyl-tRNA biosynthesis	Amino acid metabolism
	AC5u0009GL000329	AC5u0009GL000329	AC5u0009GL000329	Asp-tRNA(Asn):L-glutamine amido-ligase (ADP-forming)	6.3.5.6	Aminoacyl-tRNA biosynthesis	Amino acid metabolism
	AC5u0009GL000330	AC5u0009GL000330	AC5u0009GL000330	Asp-tRNA(Asn):L-glutamine amido-ligase (ADP-forming)	6.3.5.6	Aminoacyl-tRNA biosynthesis	Amino acid metabolism
	AC5u0009GL000331	AC5u0009GL000331	AC5u0009GL000331	Asp-tRNA(Asn):L-glutamine amido-ligase (ADP-forming)	6.3.5.6	Aminoacyl-tRNA biosynthesis	Amino acid metabolism
	AC5u0009GL000390	AC5u0009GL000390	AC5u0009GL000390	Ap4A synthetase	2.7.7; 2.7.7.-	Aminoacyl-tRNA biosynthesis	Amino acid metabolism
	AC5u0009GL000429	AC5u0009GL000429	AC5u0009GL000429	Threonyl-tRNA synthetase	6.1.1.3	Aminoacyl-tRNA biosynthesis	Amino acid metabolism
	AC5u0009GL000453	AC5u0009GL000453	AC5u0009GL000453	Asparaginyl-tRNA synthetase	6.1.1.22	Aminoacyl-tRNA biosynthesis	Amino acid metabolism
	AC5u0009GL000594	AC5u0009GL000594	AC5u0009GL000594	Methionyl-tRNA synthetase	6.1.1.10	Aminoacyl-tRNA biosynthesis	Amino acid metabolism
	AC5u0009GL000601	AC5u0009GL000601	AC5u0009GL000601	Tryptophanyl-tRNA synthetase	6.1.1.2	Aminoacyl-tRNA biosynthesis	Amino acid metabolism
	AC5u0009GL000651	AC5u0009GL000651	AC5u0009GL000651	Alanyl-tRNA synthetase	6.1.1.7	Aminoacyl-tRNA biosynthesis	Amino acid metabolism
	AC5u0009GL000681	AC5u0009GL000681	AC5u0009GL000681	Valyl-tRNA synthetase	6.1.1.9	Aminoacyl-tRNA biosynthesis	Amino acid metabolism
	AC5u0009GL000736	AC5u0009GL000736	AC5u0009GL000736	Cysteinyl-tRNA synthetase	6.1.1.16	Aminoacyl-tRNA biosynthesis	Amino acid metabolism
	AC5u0009GL000827	AC5u0009GL000827	AC5u0009GL000827	Phenylalanyl-tRNA synthetase	6.1.1.20	Aminoacyl-tRNA biosynthesis	Amino acid metabolism
	AC5u0009GL000842	AC5u0009GL000842	AC5u0009GL000842	Arginyl-tRNA synthetase	6.1.1.19	Aminoacyl-tRNA biosynthesis	Amino acid metabolism
	AC5u0009GL000886	AC5u0009GL000886	AC5u0009GL000886	Tyrosyl-tRNA synthetase	6.1.1.1	Aminoacyl-tRNA biosynthesis	Amino acid metabolism
	AC5u0009GL001047	AC5u0009GL001047	AC5u0009GL001047	Leucyl-tRNA synthetase	6.1.1.4	Aminoacyl-tRNA biosynthesis	Amino acid metabolism
	AC5u0009GL001073	AC5u0009GL001073	AC5u0009GL001073	Arginyl-tRNA synthetase	6.1.1.19	Aminoacyl-tRNA biosynthesis	Amino acid metabolism
	AC5u0009GL001088	AC5u0009GL001088	AC5u0009GL001088	Phenylalanyl-tRNA synthetase	6.1.1.20	Aminoacyl-tRNA biosynthesis	Amino acid metabolism
	AC5u0009GL001193	AC5u0009GL001193	AC5u0009GL001193	Seryl-tRNA synthetase	6.1.1.11	Aminoacyl-tRNA biosynthesis	Amino acid metabolism
	AC5u0009GL001342	AC5u0009GL001342	AC5u0009GL001342	Isoleucyl-tRNA synthetase	6.1.1.5	Aminoacyl-tRNA biosynthesis	Amino acid metabolism
	AC5u0009GL001594	AC5u0009GL001594	AC5u0009GL001594	Glycyl-tRNA synthetase	6.1.1.14	Aminoacyl-tRNA biosynthesis	Amino acid metabolism
	AC5u0009GL001595	AC5u0009GL001595	AC5u0009GL001595	Glycyl-tRNA synthetase	6.1.1.14	Aminoacyl-tRNA biosynthesis	Amino acid metabolism
	AC5u0009GL001710	AC5u0009GL001710	AC5u0009GL001710	Histidyl-tRNA synthetase	6.1.1.21	Aminoacyl-tRNA biosynthesis	Amino acid metabolism
	AC5u0009GL002113	AC5u0009GL002113	AC5u0009GL002113	Seryl-tRNA synthetase	6.1.1.11	Aminoacyl-tRNA biosynthesis	Amino acid metabolism
	AC5u0009GL002145	AC5u0009GL002145	AC5u0009GL002145	Alanyl-tRNA synthetase	6.1.1.7	Aminoacyl-tRNA biosynthesis	Amino acid metabolism
	AC5u0009GL000127	AC5u0009GL000127	AC5u0009GL000127	Arginine deiminase	3.5.3.6	Arginine biosynthesis	Amino acid metabolism
	AC5u0009GL000143	AC5u0009GL000143	AC5u0009GL000143	Carbamate kinase	2.7.2.2	Arginine biosynthesis	Amino acid metabolism
	AC5u0009GL000144	AC5u0009GL000144	AC5u0009GL000144	ornithine carbamoyltransferase	2.1.3.3	Arginine biosynthesis	Amino acid metabolism
	AC5u0009GL000615	AC5u0009GL000615	AC5u0009GL000615	acetylornithine transaminase	2.6.1.11	Arginine biosynthesis	Amino acid metabolism
	AC5u0009GL000799	AC5u0009GL000799	AC5u0009GL000799	acetylornithine transaminase	2.6.1.11	Arginine biosynthesis	Amino acid metabolism
	AC5u0009GL001603	AC5u0009GL001603	AC5u0009GL001603	argininosuccinate lyase	4.3.2.1	Arginine biosynthesis	Amino acid metabolism
	AC5u0009GL001604	AC5u0009GL001604	AC5u0009GL001604	argininosuccinate synthase	6.3.4.5	Arginine biosynthesis	Amino acid metabolism
	AC5u0009GL000606	AC5u0009GL000606	AC5u0009GL000606	4-aminobutyrate aminotransferase / Ornithine transaminase	2.6.1.19; 2.6.1.55	beta-Alanine metabolism	Amino acid metabolism
	AC5u0009GL000051	AC5u0009GL000051		L-methionine-S-oxide reductase	1.8.4.14; 1.8.4.13; 1.8.4.11	Cysteine and methionine metabolism	Amino acid metabolism
	AC5u0009GL000248	AC5u0009GL000248		L-methionine-S-oxide reductase	1.8.4.14; 1.8.4.13; 1.8.4.11	Cysteine and methionine metabolism	Amino acid metabolism
	AC5u0009GL000913	AC5u0009GL000913		L-methionine-R-sulfoxide reductase	1.8.4.14; 1.8.4.13; 1.8.4.11	Cysteine and methionine metabolism	Amino acid metabolism
	AC5u0009GL001171	AC5u0009GL001171		glutamate-cysteine ligase	6.3.2.2	Cysteine and methionine metabolism	Amino acid metabolism
	AC5u0009GL000080	AC5u0009GL000080	AC5u0009GL000080	formylmethionine deformylase	3.5.1.31; 3.5.1.88	Cysteine and methionine metabolism	Amino acid metabolism
	AC5u0009GL000401	AC5u0009GL000401	AC5u0009GL000401	glutamate-cysteine ligase	6.3.2.2	Cysteine and methionine metabolism	Amino acid metabolism
	AC5u0009GL000439	AC5u0009GL000439	AC5u0009GL000439	O-Acetyl-L-homoserine acetate-lyase (adding methanethiol)	2.5.1.49	Cysteine and methionine metabolism	Amino acid metabolism
	AC5u0009GL000726	AC5u0009GL000726	AC5u0009GL000726	Cysteine Desulfhydrase	4.4.1.1; 4.4.1.28; 4.4.1.8	Cysteine and methionine metabolism	Amino acid metabolism
	AC5u0009GL001046	AC5u0009GL001046	AC5u0009GL001046	methionine adenosyltransferase	2.5.1.6	Cysteine and methionine metabolism	Amino acid metabolism
	AC5u0009GL001346	AC5u0009GL001346	AC5u0009GL001346	adenosylhomocysteine nucleosidase	3.2.2.9	Cysteine and methionine metabolism	Amino acid metabolism
	AC5u0009GL001373	AC5u0009GL001373	AC5u0009GL001373	formylmethionine deformylase	3.5.1.31; 3.5.1.88	Cysteine and methionine metabolism	Amino acid metabolism
	AC5u0009GL001392	AC5u0009GL001392	AC5u0009GL001392	ribosylhomocysteinase	4.4.1.21	Cysteine and methionine metabolism	Amino acid metabolism
	AC5u0009GL001491	AC5u0009GL001491	AC5u0009GL001491	L-methionine-R-sulfoxide reductase	1.8.4.14; 1.8.4.13; 1.8.4.11	Cysteine and methionine metabolism	Amino acid metabolism
	AC5u0009GL002042	AC5u0009GL002042	AC5u0009GL002042	Acetyl-CoA:L-homoserine O-acetyltransferase	2.3.1.31;2.3.1.46	Cysteine and methionine metabolism	Amino acid metabolism
	AC5u0009GL000643	AC5u0009GL000643	AC5u0009GL000643	glutamate racemase	5.1.1.3	Glutamine and glutamate metabolism	Amino acid metabolism
	AC5u0009GL002153	AC5u0009GL002153	AC5u0009GL002153	glutamate racemase	5.1.1.3	Glutamine and glutamate metabolism	Amino acid metabolism
	AC5u0009GL000902	unique genes identified in the KUB-AC5 metabolic network	unique genes identified in the KUB-AC5 metabolic network	homoserine dehydrogenase (NADPH)	1.1.1.3	Glycine, serine and threonine metabolism	Amino acid metabolism
	AC5u0009GL000901	unique genes identified in the KUB-AC5 metabolic network	unique genes identified in the KUB-AC5 metabolic network	ATP:L-homoserine O-phosphotransferase	2.7.1.39	Glycine, serine and threonine metabolism	Amino acid metabolism
	AC5u0009GL000903	unique genes identified in the KUB-AC5 metabolic network	unique genes identified in the KUB-AC5 metabolic network	O-phospho-L-homoserine phosphate-lyase (adding water;L-threonine-forming)	4.2.3.1	Glycine, serine and threonine metabolism	Amino acid metabolism
	AC5u0009GL001355	AC5u0009GL001355	AC5u0009GL001355	aspartate kinase	2.7.2.4	Glycine, serine and threonine metabolism	Amino acid metabolism
	AC5u0009GL001357	AC5u0009GL001357	AC5u0009GL001357	Serine O-acetyltransferase	2.3.1.30	Glycine, serine and threonine metabolism	Amino acid metabolism
	AC5u0009GL001362	AC5u0009GL001362	AC5u0009GL001362	aspartate-semialdehyde dehydrogenase	1.2.1.11	Glycine, serine and threonine metabolism	Amino acid metabolism
	AC5u0009GL001444	AC5u0009GL001444	AC5u0009GL001444	Cystathionine beta synthase	4.2.1.22	Glycine, serine and threonine metabolism	Amino acid metabolism
	AC5u0009GL001471	AC5u0009GL001471	AC5u0009GL001471	L-serine deaminase	4.3.1.15; 4.3.1.17; 4.3.1.19	Glycine, serine and threonine metabolism	Amino acid metabolism
	AC5u0009GL001472	AC5u0009GL001472	AC5u0009GL001472	L-serine deaminase	4.3.1.15; 4.3.1.17; 4.3.1.19	Glycine, serine and threonine metabolism	Amino acid metabolism
	AC5u0009GL002043	AC5u0009GL002043	AC5u0009GL002043	Cystathionine beta synthase	4.2.1.22	Glycine, serine and threonine metabolism	Amino acid metabolism
	AC5u0009GL000423	unique genes identified in the KUB-AC5 metabolic network	unique genes identified in the KUB-AC5 metabolic network	histidinol-phosphatase (PHP family)	3.1.3.15	Histidine metabolism	Amino acid metabolism
	AC5u0009GL001051	unique genes identified in the KUB-AC5 metabolic network	unique genes identified in the KUB-AC5 metabolic network	succinyl-diaminopimelate desuccinylase	3.5.1.18	Lysine biosynthesis	Amino acid metabolism
	AC5u0009GL001436	unique genes identified in the KUB-AC5 metabolic network	unique genes identified in the KUB-AC5 metabolic network	succinyl-diaminopimelate desuccinylase	3.5.1.18	Lysine biosynthesis	Amino acid metabolism
	AC5u0009GL000055	AC5u0009GL000055	AC5u0009GL000055	Aromatic amino acid aminotransferase phenylalanine		Lysine biosynthesis	Amino acid metabolism
	AC5u0009GL000419	AC5u0009GL000419	AC5u0009GL000419	Aromatic amino acid aminotransferase phenylalanine		Lysine biosynthesis	Amino acid metabolism
	AC5u0009GL001169	AC5u0009GL001169	AC5u0009GL001169	lysine decarboxylase	4.1.1.18	Lysine biosynthesis	Amino acid metabolism
	AC5u0009GL001354	AC5u0009GL001354	AC5u0009GL001354	diaminopimelate epimerase	5.1.1.7	Lysine biosynthesis	Amino acid metabolism
	AC5u0009GL001356	AC5u0009GL001356	AC5u0009GL001356	diaminopimelate decarboxylase	4.1.1.20	Lysine biosynthesis	Amino acid metabolism
	AC5u0009GL001358	AC5u0009GL001358	AC5u0009GL001358	acetyl-diaminopimelate deacetylase	3.5.1.47	Lysine biosynthesis	Amino acid metabolism
	AC5u0009GL001359	AC5u0009GL001359	AC5u0009GL001359	dihydrodipicolinate synthase	4.3.3.7	Lysine biosynthesis	Amino acid metabolism
	AC5u0009GL001360	AC5u0009GL001360	AC5u0009GL001360	dihydrodipicolinate reductase (NADPH)	1.3.1.26; 1.17.1.8	Lysine biosynthesis	Amino acid metabolism
	AC5u0009GL001361	AC5u0009GL001361	AC5u0009GL001361	Aromatic amino acid aminotransferase phenylalanine		Lysine biosynthesis	Amino acid metabolism
	AC5u0009GL001591	AC5u0009GL001591	AC5u0009GL001591	Aromatic amino acid aminotransferase phenylalanine		Lysine biosynthesis	Amino acid metabolism
	AC5u0009GL001122		AC5u0009GL001122	aryl-alcohol dehydrogenase	1.1.1.90; 1.1.1.1	Phenylalanine metabolism	Amino acid metabolism
	AC5u0009GL002010	AC5u0009GL002010	AC5u0009GL002010	aryl-alcohol dehydrogenase	1.1.1.90; 1.1.1.1	Phenylalanine metabolism	Amino acid metabolism
	AC5u0009GL000942	AC5u0009GL000942	AC5u0009GL000942	quinate dehydrogenase (pyrroloquinoline-quinone)	1.1.1.24	Phenylalanine, tyrosine and tryptophan biosynthesis	Amino acid metabolism
	AC5u0009GL001956	AC5u0009GL001956	AC5u0009GL001956	aromatic amino acid aminotransferase - tryptophan	2.6.1.6; 2.6.1.42	Phenylalanine, tyrosine and tryptophan biosynthesis	Amino acid metabolism
	AC5u0009GL001520	unique genes identified in the KUB-AC5 metabolic network	unique genes identified in the KUB-AC5 metabolic network	pyrroline-5-carboxylate reductase	1.5.1.2	Proline metabolism	Amino acid metabolism
	AC5u0009GL000776	AC5u0009GL000776	AC5u0009GL000776	Pyrroline-5-carboxylate reductase	1.5.1.2	Proline metabolism	Amino acid metabolism
	AC5u0009GL000777	AC5u0009GL000777	AC5u0009GL000777	glutamate-5-semialdehyde dehydrogenase	1.2.1.41	Proline metabolism	Amino acid metabolism
	AC5u0009GL000778	AC5u0009GL000778	AC5u0009GL000778	glutamate 5-kinase	2.7.2.11	Proline metabolism	Amino acid metabolism
	AC5u0009GL000907	AC5u0009GL000907	AC5u0009GL000907	2-aceto-2-hydroxybutanoate synthase	2.2.1.6	Valine, leucine and isoleucine biosynthesis	Amino acid metabolism
	AC5u0009GL000584	AC5u0009GL000584	AC5u0009GL000584	UDP-N-acetylglucosamine diphosphorylase	2.7.7.23	Amino sugar and nucleotide sugar metabolism	Carbohydrate metabolism
	AC5u0009GL000746	AC5u0009GL000746	AC5u0009GL000746	UDP-N-acetylglucosamine 2-epimerase	5.1.3.14	Amino sugar and nucleotide sugar metabolism	Carbohydrate metabolism
	AC5u0009GL000987	AC5u0009GL000987	AC5u0009GL000987	phosphoglucosamine mutase	5.4.2.10	Amino sugar and nucleotide sugar metabolism	Carbohydrate metabolism
	AC5u0009GL001165	AC5u0009GL001165	AC5u0009GL001165	UDP-N-acetylglucosamine 2-epimerase	5.1.3.14	Amino sugar and nucleotide sugar metabolism	Carbohydrate metabolism
	AC5u0009GL001275	AC5u0009GL001275	AC5u0009GL001275	glucosamine-6-phosphate deaminase	3.5.99.6	Amino sugar and nucleotide sugar metabolism	Carbohydrate metabolism
	AC5u0009GL000322	AC5u0009GL000322	AC5u0009GL000322	(R,R)-butanediol dehydrogenase	1.1.1.4	Butanoate metabolism	Carbohydrate metabolism
	AC5u0009GL000906	AC5u0009GL000906	AC5u0009GL000906	acetolactate decarboxylase	4.1.1.5	Butanoate metabolism	Carbohydrate metabolism
	AC5u0009GL002012	unique genes identified in the KUB-AC5 metabolic network	unique genes identified in the KUB-AC5 metabolic network	mannose-6-phosphate isomerase	5.3.1.8	Fructose and mannose metabolism	Carbohydrate metabolism
	AC5u0009GL000639	AC5u0009GL000639		D-fructose 1-phosphate phosphatase		Fructose and mannose metabolism	Carbohydrate metabolism
	AC5u0009GL001746	AC5u0009GL001746		fructokinase	2.7.1.4;2.7.1.1;2.7.1.4	Fructose and mannose metabolism	Carbohydrate metabolism
	AC5u0009GL001752	AC5u0009GL001752		D-fructose 6-phosphate phosphatase		Fructose and mannose metabolism	Carbohydrate metabolism
	AC5u0009GL002157	AC5u0009GL002157		D-fructose 1-phosphate phosphatase		Fructose and mannose metabolism	Carbohydrate metabolism
	AC5u0009GL001852	AC5u0009GL001852	AC5u0009GL001852	D-mannitol dehydrogenase	1.1.1.67	Fructose and mannose metabolism	Carbohydrate metabolism
	AC5u0009GL002062	AC5u0009GL002062	AC5u0009GL002062	mannitol-1-phosphate 5-dehydrogenase	1.1.1.17	Fructose and mannose metabolism	Carbohydrate metabolism
	AC5u0009GL002089	AC5u0009GL002089	AC5u0009GL002089	D-fructose 1-phosphate phosphatase		Fructose and mannose metabolism	Carbohydrate metabolism
	AC5u0009GL000721	AC5u0009GL000721		beta-galactosidase	3.2.1.108; 3.2.1.23;3.2.1.108;3.2.1.23	Galactose metabolism	Carbohydrate metabolism
	AC5u0009GL001150	AC5u0009GL001150		Undecaprenyl-phosphate glucose phosphotransferase		Galactose metabolism	Carbohydrate metabolism
	AC5u0009GL001448	AC5u0009GL001448		Undecaprenyl-phosphate glucose phosphotransferase		Galactose metabolism	Carbohydrate metabolism
	AC5u0009GL001797	AC5u0009GL001797		Undecaprenyl-phosphate glucose phosphotransferase		Galactose metabolism	Carbohydrate metabolism
	AC5u0009GL000722	AC5u0009GL000722	AC5u0009GL000722	beta-galactosidase	3.2.1.108; 3.2.1.23;3.2.1.108;3.2.1.23	Galactose metabolism	Carbohydrate metabolism
	AC5u0009GL000772	AC5u0009GL000772	AC5u0009GL000772	UDPglucose 4-epimerase	5.1.3.2	Galactose metabolism	Carbohydrate metabolism
	AC5u0009GL000794	AC5u0009GL000794	AC5u0009GL000794	UTP-glucose-1-phosphate uridylyltransferase	2.7.7.64; 2.7.7.9;2.7.7.64;2.7.7.9	Galactose metabolism	Carbohydrate metabolism
	AC5u0009GL000933	AC5u0009GL000933	AC5u0009GL000933	Raffinose galactohydrolase	3.2.1.22	Galactose metabolism	Carbohydrate metabolism
	AC5u0009GL001430	AC5u0009GL001430	AC5u0009GL001430	aldose 1-epimerase	5.1.3.3	Galactose metabolism	Carbohydrate metabolism
	AC5u0009GL001744	AC5u0009GL001744	AC5u0009GL001744	Raffinose galactohydrolase	3.2.1.22	Galactose metabolism	Carbohydrate metabolism
	AC5u0009GL002027	AC5u0009GL002027	AC5u0009GL002027	galactose-1-phosphate uridylyltransferase	2.7.7.10; 2.7.7.64	Galactose metabolism	Carbohydrate metabolism
	AC5u0009GL002028	AC5u0009GL002028	AC5u0009GL002028	Galactokinase	2.7.1.6	Galactose metabolism	Carbohydrate metabolism
	AC5u0009GL001427	AC5u0009GL001427	AC5u0009GL001427	UDPgalactopyranose mutase	5.4.99.9	Galactose metabolism	Carbohydrate metabolism
	AC5u0009GL001456	AC5u0009GL001456	AC5u0009GL001456	UDPgalactopyranose mutase	5.4.99.9	Galactose metabolism	Carbohydrate metabolism
	AC5u0009GL000357	unique genes identified in the KUB-AC5 metabolic network	unique genes identified in the KUB-AC5 metabolic network	pyruvate kinase	2.7.1.40	Glycolysis / Gluconeogenesis	Carbohydrate metabolism
	AC5u0009GL000150	AC5u0009GL000150		Maltose O-acetyltransferase	2.3.1.79	Glycolysis / Gluconeogenesis	Carbohydrate metabolism
	AC5u0009GL000472	AC5u0009GL000472		Maltose O-acetyltransferase	2.3.1.79	Glycolysis / Gluconeogenesis	Carbohydrate metabolism
	AC5u0009GL001180	AC5u0009GL001180		Trehalose-6-phosphate hydrolase	3.2.1.93; 3.2.1.122	Glycolysis / Gluconeogenesis	Carbohydrate metabolism
	AC5u0009GL002025	AC5u0009GL002025		alkaline phosphatase	3.1.3.-; 3.1.3.1; 3.1.3.2	Glycolysis / Gluconeogenesis	Carbohydrate metabolism
	AC5u0009GL000061	AC5u0009GL000061	AC5u0009GL000061	glucokinase	2.7.1.2;2.7.1.1;2.7.1.2	Glycolysis / Gluconeogenesis	Carbohydrate metabolism
	AC5u0009GL000149	AC5u0009GL000149	AC5u0009GL000149	Glucose-6-phosphate isomerase	5.1.3.15; 5.3.1.9	Glycolysis / Gluconeogenesis	Carbohydrate metabolism
	AC5u0009GL000359	AC5u0009GL000359	AC5u0009GL000359	triose-phosphate isomerase	5.3.1.1	Glycolysis / Gluconeogenesis	Carbohydrate metabolism
	AC5u0009GL000360	AC5u0009GL000360	AC5u0009GL000360	fructose-bisphosphate aldolase	4.1.2.13	Glycolysis / Gluconeogenesis	Carbohydrate metabolism
	AC5u0009GL000361	AC5u0009GL000361	AC5u0009GL000361	phosphoglycerate mutase	5.4.2.1; 5.4.2.11; 5.4.2.12	Glycolysis / Gluconeogenesis	Carbohydrate metabolism
	AC5u0009GL000724	AC5u0009GL000724	AC5u0009GL000724	phosphoglycerate mutase	5.4.2.1; 5.4.2.11; 5.4.2.12	Glycolysis / Gluconeogenesis	Carbohydrate metabolism
	AC5u0009GL000802	AC5u0009GL000802	AC5u0009GL000802	phosphoglucomutase	5.4.2.2; 5.4.2.5; 5.4.2.8	Glycolysis / Gluconeogenesis	Carbohydrate metabolism
	AC5u0009GL000888	AC5u0009GL000888	AC5u0009GL000888	phosphoglycerate mutase	5.4.2.1; 5.4.2.11; 5.4.2.12	Glycolysis / Gluconeogenesis	Carbohydrate metabolism
	AC5u0009GL000936	AC5u0009GL000936	AC5u0009GL000936	triose-phosphate isomerase	5.3.1.1	Glycolysis / Gluconeogenesis	Carbohydrate metabolism
	AC5u0009GL000959	AC5u0009GL000959	AC5u0009GL000959	phosphoglycerate mutase	5.4.2.1; 5.4.2.11; 5.4.2.12	Glycolysis / Gluconeogenesis	Carbohydrate metabolism
	AC5u0009GL000964	AC5u0009GL000964	AC5u0009GL000964	alkaline phosphatase	3.1.3.-; 3.1.3.1; 3.1.3.2	Glycolysis / Gluconeogenesis	Carbohydrate metabolism
	AC5u0009GL001350	AC5u0009GL001350	AC5u0009GL001350	phosphoglycerate mutase	5.4.2.1; 5.4.2.11; 5.4.2.12	Glycolysis / Gluconeogenesis	Carbohydrate metabolism
	AC5u0009GL001374	AC5u0009GL001374	AC5u0009GL001374	pyruvate dehydrogenase	1.2.1.-; 1.2.1.51; 1.2.4.1; 1.8.1.4; 2.3.1.12	Glycolysis / Gluconeogenesis	Carbohydrate metabolism
	AC5u0009GL001375	AC5u0009GL001375	AC5u0009GL001375	pyruvate dehydrogenase	1.2.1.-; 1.2.1.51; 1.2.4.1; 1.8.1.4; 2.3.1.12	Glycolysis / Gluconeogenesis	Carbohydrate metabolism
	AC5u0009GL001376	AC5u0009GL001376	AC5u0009GL001376	pyruvate dehydrogenase	1.2.1.-; 1.2.1.51; 1.2.4.1; 1.8.1.4; 2.3.1.12	Glycolysis / Gluconeogenesis	Carbohydrate metabolism
	AC5u0009GL001483	AC5u0009GL001483	AC5u0009GL001483	phosphoglycerate mutase	5.4.2.1; 5.4.2.11; 5.4.2.12	Glycolysis / Gluconeogenesis	Carbohydrate metabolism
	AC5u0009GL001585	AC5u0009GL001585	AC5u0009GL001585	pyruvate kinase	2.7.1.40	Glycolysis / Gluconeogenesis	Carbohydrate metabolism
	AC5u0009GL001869	AC5u0009GL001869	AC5u0009GL001869	glyceraldehyde-3-phosphate dehydrogenase (NAD)	1.2.1.12; 1.2.1.59	Glycolysis / Gluconeogenesis	Carbohydrate metabolism
	AC5u0009GL001870	AC5u0009GL001870	AC5u0009GL001870	phosphoglycerate kinase	2.7.2.3	Glycolysis / Gluconeogenesis	Carbohydrate metabolism
	AC5u0009GL001871	AC5u0009GL001871	AC5u0009GL001871	triose-phosphate isomerase	5.3.1.1	Glycolysis / Gluconeogenesis	Carbohydrate metabolism
	AC5u0009GL001872	AC5u0009GL001872	AC5u0009GL001872	enolase	4.2.1.11	Glycolysis / Gluconeogenesis	Carbohydrate metabolism
	AC5u0009GL001908	AC5u0009GL001908	AC5u0009GL001908	phosphoglycerate mutase	5.4.2.1; 5.4.2.11; 5.4.2.12	Glycolysis / Gluconeogenesis	Carbohydrate metabolism
	AC5u0009GL000699	unique genes identified in the KUB-AC5 metabolic network	unique genes identified in the KUB-AC5 metabolic network	oxalyl-CoA decarboxylase	4.1.1.8	Glyoxylate and dicarboxylate metabolism	Carbohydrate metabolism
	AC5u0009GL000698	AC5u0009GL000698		Oxalyl-CoA decarboxylase	4.1.1.8	Glyoxylate and dicarboxylate metabolism	Carbohydrate metabolism
	AC5u0009GL001052	AC5u0009GL001052	AC5u0009GL001052	myo-inositol 1-phosphatase	3.1.3.25	Inositol phosphate metabolism	Carbohydrate metabolism
	AC5u0009GL001955	AC5u0009GL001955	AC5u0009GL001955	myo-inositol 1-phosphatase	3.1.3.25	Inositol phosphate metabolism	Carbohydrate metabolism
	AC5u0009GL000462	unique genes identified in the KUB-AC5 metabolic network	unique genes identified in the KUB-AC5 metabolic network	2,5-diketo-D-gluconate reductase (NADPH)	1.1.1.-; 1.1.1.215	Pentose and glucuronate interconversions	Carbohydrate metabolism
	AC5u0009GL000399	AC5u0009GL000399	AC5u0009GL000399	2,5-diketo-D-gluconate reductase	1.1.1.346	Pentose and glucuronate interconversions	Carbohydrate metabolism
	AC5u0009GL000463	AC5u0009GL000463	AC5u0009GL000463	2,5-diketo-D-gluconate reductase	1.1.1.346	Pentose and glucuronate interconversions	Carbohydrate metabolism
	AC5u0009GL002037	AC5u0009GL002037	AC5u0009GL002037	2,5-diketo-D-gluconate reductase	1.1.1.346	Pentose and glucuronate interconversions	Carbohydrate metabolism
	AC5u0009GL002017	AC5u0009GL002017		phosphogluconate dehydrogenase	1.1.1.351; 1.1.1.44; 1.1.1.343	Pentose phosphate pathway	Carbohydrate metabolism
	AC5u0009GL000019	AC5u0009GL000019	AC5u0009GL000019	ribulose 5-phosphate 3-epimerase	5.1.3.1	Pentose phosphate pathway	Carbohydrate metabolism
	AC5u0009GL000557	AC5u0009GL000557	AC5u0009GL000557	deoxyribose-phosphate aldolase	4.1.2.4	Pentose phosphate pathway	Carbohydrate metabolism
	AC5u0009GL000731	AC5u0009GL000731	AC5u0009GL000731	ribose-5-phosphate isomerase	5.3.1.6	Pentose phosphate pathway	Carbohydrate metabolism
	AC5u0009GL000923	AC5u0009GL000923	AC5u0009GL000923	phosphopentomutase	5.4.2.-; 5.4.2.2; 5.4.2.7	Pentose phosphate pathway	Carbohydrate metabolism
	AC5u0009GL000982	AC5u0009GL000982	AC5u0009GL000982	Deoxyribokinase	2.7.1.15	Pentose phosphate pathway	Carbohydrate metabolism
	AC5u0009GL001057	AC5u0009GL001057	AC5u0009GL001057	Deoxyribokinase	2.7.1.15	Pentose phosphate pathway	Carbohydrate metabolism
	AC5u0009GL001322	AC5u0009GL001322	AC5u0009GL001322	6-phosphogluconolactonase	3.1.1.31	Pentose phosphate pathway	Carbohydrate metabolism
	AC5u0009GL001507	AC5u0009GL001507	AC5u0009GL001507	phosphopentomutase	5.4.2.-; 5.4.2.2; 5.4.2.7	Pentose phosphate pathway	Carbohydrate metabolism
	AC5u0009GL001508	AC5u0009GL001508	AC5u0009GL001508	deoxyribose-phosphate aldolase	4.1.2.4	Pentose phosphate pathway	Carbohydrate metabolism
	AC5u0009GL001543	AC5u0009GL001543	AC5u0009GL001543	gluconokinase	2.7.1.12	Pentose phosphate pathway	Carbohydrate metabolism
	AC5u0009GL001624	AC5u0009GL001624	AC5u0009GL001624	phosphoketolase	4.1.2.9	Pentose phosphate pathway	Carbohydrate metabolism
	AC5u0009GL001789	AC5u0009GL001789	AC5u0009GL001789	gluconokinase	2.7.1.12	Pentose phosphate pathway	Carbohydrate metabolism
	AC5u0009GL001859	AC5u0009GL001859	AC5u0009GL001859	gluconokinase	2.7.1.12	Pentose phosphate pathway	Carbohydrate metabolism
	AC5u0009GL002016	AC5u0009GL002016	AC5u0009GL002016	glucose 6-phosphate dehydrogenase	1.1.1.363; 1.1.1.49	Pentose phosphate pathway	Carbohydrate metabolism
	AC5u0009GL000624	AC5u0009GL000624	AC5u0009GL000624	Propionate kinase	2.7.2.15	propanoate metabolism	Carbohydrate metabolism
	AC5u0009GL000976	AC5u0009GL000976	AC5u0009GL000976	Phosphate acetyltransferase	2.3.1.8; 2.3.1.222	Propanoate metabolism	Carbohydrate metabolism
	AC5u0009GL001911	AC5u0009GL001911	AC5u0009GL001911	Propionate kinase	2.7.2.15	propanoate metabolism	Carbohydrate metabolism
	AC5u0009GL001913	AC5u0009GL001913	AC5u0009GL001913	aldehyde dehydrogenase		propanoate metabolism	Carbohydrate metabolism
	AC5u0009GL001918	AC5u0009GL001918	AC5u0009GL001918	Phosphate acetyltransferase	2.3.1.8; 2.3.1.222	Propanoate metabolism	Carbohydrate metabolism
	AC5u0009GL002172	AC5u0009GL002172	AC5u0009GL002172	Propionate kinase	2.7.2.15	propanoate metabolism	Carbohydrate metabolism
	AC5u0009GL001113	unique genes identified in the KUB-AC5 metabolic network	unique genes identified in the KUB-AC5 metabolic network	malolactic enzyme	1.1.1.38	Pyruvate metabolism	Carbohydrate metabolism
	AC5u0009GL000078	unique genes identified in the KUB-AC5 metabolic network	unique genes identified in the KUB-AC5 metabolic network	acylphosphatase	3.6.1.7	pyruvate metabolism	Carbohydrate metabolism
	AC5u0009GL001289	AC5u0009GL001289		alcohol dehydrogenase (ethanol: NAD)	1.1.1.1; 1.1.1.71	Pyruvate metabolism	Carbohydrate metabolism
	AC5u0009GL001680	AC5u0009GL001680		alcohol dehydrogenase (ethanol: NAD)	1.1.1.1; 1.1.1.71	Pyruvate metabolism	Carbohydrate metabolism
	AC5u0009GL001858	AC5u0009GL001858		alcohol dehydrogenase (ethanol: NAD)	1.1.1.1; 1.1.1.71	Pyruvate metabolism	Carbohydrate metabolism
	AC5u0009GL000175	AC5u0009GL000175	AC5u0009GL000175	L-lactate dehydrogenase	1.1.1.27	Pyruvate metabolism	Carbohydrate metabolism
	AC5u0009GL000177	AC5u0009GL000177	AC5u0009GL000177	L-lactate dehydrogenase	1.1.1.27	Pyruvate metabolism	Carbohydrate metabolism
	AC5u0009GL000202	AC5u0009GL000202	AC5u0009GL000202	D-lactate dehydrogenase	1.1.1.28	Pyruvate metabolism	Carbohydrate metabolism
	AC5u0009GL000222	AC5u0009GL000222	AC5u0009GL000222	acetyl-CoA carboxylase	6.4.1.2	Pyruvate metabolism	Carbohydrate metabolism
	AC5u0009GL000223	AC5u0009GL000223	AC5u0009GL000223	acetyl-CoA carboxylase	6.4.1.2	Pyruvate metabolism	Carbohydrate metabolism
	AC5u0009GL000224	AC5u0009GL000224	AC5u0009GL000224	acetyl-CoA carboxylase	6.4.1.2	Pyruvate metabolism	Carbohydrate metabolism
	AC5u0009GL000226	AC5u0009GL000226	AC5u0009GL000226	acetyl-CoA carboxylase	6.4.1.2	Pyruvate metabolism	Carbohydrate metabolism
	AC5u0009GL000410	AC5u0009GL000410	AC5u0009GL000410	acetyl-CoA C-acetyltransferase	2.3.1.9	Pyruvate metabolism	Carbohydrate metabolism
	AC5u0009GL000420	AC5u0009GL000420	AC5u0009GL000420	D-lactate dehydrogenase	1.1.1.28	Pyruvate metabolism	Carbohydrate metabolism
	AC5u0009GL000754	AC5u0009GL000754	AC5u0009GL000754	acetaldehyde dehydrogenase (acetylating)	1.2.1.10	Pyruvate metabolism	Carbohydrate metabolism
	AC5u0009GL000790	AC5u0009GL000790	AC5u0009GL000790	alcohol dehydrogenase (ethanol: NAD)	1.1.1.1; 1.1.1.71	Pyruvate metabolism	Carbohydrate metabolism
	AC5u0009GL000844	AC5u0009GL000844	AC5u0009GL000844	L-lactate dehydrogenase	1.1.1.27	Pyruvate metabolism	Carbohydrate metabolism
	AC5u0009GL000955	AC5u0009GL000955	AC5u0009GL000955	D-lactate dehydrogenase	1.1.1.28	Pyruvate metabolism	Carbohydrate metabolism
	AC5u0009GL001071	AC5u0009GL001071	AC5u0009GL001071	L-lactate dehydrogenase	1.1.1.27	Pyruvate metabolism	Carbohydrate metabolism
	AC5u0009GL001116	AC5u0009GL001116	AC5u0009GL001116	L-lactate dehydrogenase	1.1.1.27	Pyruvate metabolism	Carbohydrate metabolism
	AC5u0009GL001119	AC5u0009GL001119	AC5u0009GL001119	Malic enzyme (NAD)	1.1.1.39; 1.1.1.38	Pyruvate metabolism	Carbohydrate metabolism
	AC5u0009GL001632	AC5u0009GL001632	AC5u0009GL001632	D-lactate dehydrogenase	1.1.1.28	Pyruvate metabolism	Carbohydrate metabolism
	AC5u0009GL001747	AC5u0009GL001747	AC5u0009GL001747	L-lactate dehydrogenase	1.1.1.27	Pyruvate metabolism	Carbohydrate metabolism
	AC5u0009GL000236	unique genes identified in the KUB-AC5 metabolic network	unique genes identified in the KUB-AC5 metabolic network	levansucrase	2.4.1.10	Starch and sucrose metabolism	Carbohydrate metabolism
	AC5u0009GL000632	unique genes identified in the KUB-AC5 metabolic network	unique genes identified in the KUB-AC5 metabolic network	ATP:alpha-D-glucose-1-phosphate adenylyltransferase	2.7.7.27	Starch and sucrose metabolism	Carbohydrate metabolism
	AC5u0009GL002164	unique genes identified in the KUB-AC5 metabolic network	unique genes identified in the KUB-AC5 metabolic network	ATP:alpha-D-glucose-1-phosphate adenylyltransferase	2.7.7.27	Starch and sucrose metabolism	Carbohydrate metabolism
	AC5u0009GL002111	AC5u0009GL002111		Maltodextrin glucosidase (maltohexaose)	3.2.1.20	Starch and sucrose metabolism	Carbohydrate metabolism
	AC5u0009GL000274	AC5u0009GL000274	AC5u0009GL000274	alpha-glucosidase	3.2.1.20	Starch and sucrose metabolism	Carbohydrate metabolism
	AC5u0009GL000407	AC5u0009GL000407	AC5u0009GL000407	b-phosphoglucomutase	5.4.2.6	Starch and sucrose metabolism	Carbohydrate metabolism
	AC5u0009GL000408	AC5u0009GL000408	AC5u0009GL000408	maltose phosphorylase	2.4.1.64	Starch and sucrose metabolism	Carbohydrate metabolism
	AC5u0009GL001434	AC5u0009GL001434	AC5u0009GL001434	Sucrose phosphorylase	2.4.1.7	Starch and sucrose metabolism	Carbohydrate metabolism
	AC5u0009GL001824	AC5u0009GL001824	AC5u0009GL001824	maltose phosphorylase	2.4.1.64	Starch and sucrose metabolism	Carbohydrate metabolism
	AC5u0009GL001117	AC5u0009GL001117		Fumarate reductase NADH		TCA cycle	Carbohydrate metabolism
	AC5u0009GL001188	AC5u0009GL001188		Succinate dehydrogenase	1.3.5.1	TCA cycle	Carbohydrate metabolism
	AC5u0009GL001189	AC5u0009GL001189		Succinate dehydrogenase	1.3.5.1	TCA cycle	Carbohydrate metabolism
	AC5u0009GL000780	AC5u0009GL000780	AC5u0009GL000780	Succinyldiaminopimelate transaminase	2.6.1.17	TCA cycle	Carbohydrate metabolism
	AC5u0009GL001118	AC5u0009GL001118	AC5u0009GL001118	fumarase	4.2.1.2	TCA cycle	Carbohydrate metabolism
	AC5u0009GL001348	AC5u0009GL001348	AC5u0009GL001348	isocitrate dehydrogenase (NADP)	1.1.1.42	TCA cycle	Carbohydrate metabolism
	AC5u0009GL001377	AC5u0009GL001377	AC5u0009GL001377	dihydrolipoamide dehydrogenase	1.8.1.4	TCA cycle	Carbohydrate metabolism
	AC5u0009GL001532	unique genes identified in the KUB-AC5 metabolic network	unique genes identified in the KUB-AC5 metabolic network	ATP maintenance requirment	3.6.1.15; 3.6.1.3; 3.6.1.5; 3.6.1.8; 3.6.3.1; 3.6.3.10; 3.6.3.11; 3.6.3.12; 3.6.3.14; 3.6.3.15; 3.6.3.16; 3.6.3.17; 3.6.3.18; 3.6.3.19; 3.6.3.2; 3.6.3.20; 3.6.3.21; 3.6.3.22; 3.6.3.23; 3.6.3.24; 3.6.3.25; 3.6.3.26; 3.6.3.27; 3.6.3.28; 3.6.3.29; 3.6.3.3; 3.6.3.30; 3.6.3.31; 3.6.3.32; 3.6.3.33; 3.6.3.34; 3.6.3.35; 3.6.3.36; 3.6.3.37; 3.6.3.38; 3.6.3.39; 3.6.3.4; 3.6.3.40; 3.6.3.41; 3.6.3.42; 3.6.3.…	energy metabolism	Energy metabolism
	AC5u0009GL000396	AC5u0009GL000396		NADH oxidase (H2O forming)	1.6.3.4	energy metabolism	Energy metabolism
	AC5u0009GL001764	AC5u0009GL001764		Iron (II) transport via ABC system		energy metabolism	Energy metabolism
	AC5u0009GL000103	AC5u0009GL000103	AC5u0009GL000103	ATP synthase (three protons for one ATP)	7.1.2.2	energy metabolism	Energy metabolism
	AC5u0009GL000104	AC5u0009GL000104	AC5u0009GL000104	ATP synthase (three protons for one ATP)	7.1.2.2	energy metabolism	Energy metabolism
	AC5u0009GL000105	AC5u0009GL000105	AC5u0009GL000105	ATP synthase (three protons for one ATP)	7.1.2.2	energy metabolism	Energy metabolism
	AC5u0009GL000106	AC5u0009GL000106	AC5u0009GL000106	ATP synthase (three protons for one ATP)	7.1.2.2	energy metabolism	Energy metabolism
	AC5u0009GL000107	AC5u0009GL000107	AC5u0009GL000107	ATP synthase (three protons for one ATP)	7.1.2.2	energy metabolism	Energy metabolism
	AC5u0009GL000108	AC5u0009GL000108	AC5u0009GL000108	ATP synthase (three protons for one ATP)	7.1.2.2	energy metabolism	Energy metabolism
	AC5u0009GL000110	AC5u0009GL000110	AC5u0009GL000110	ATP synthase (three protons for one ATP)	7.1.2.2	energy metabolism	Energy metabolism
	AC5u0009GL000675	AC5u0009GL000675	AC5u0009GL000675	NADH dehydrogenase (Menaquinone 7 & no proton)		energy metabolism	Energy metabolism
	AC5u0009GL000676	AC5u0009GL000676	AC5u0009GL000676	menaquinol oxidase (7:1 protons)	7.1.1.5	energy metabolism	Energy metabolism
	AC5u0009GL000677	AC5u0009GL000677	AC5u0009GL000677	menaquinol oxidase (7:1 protons)	7.1.1.5	energy metabolism	Energy metabolism
	AC5u0009GL000678	AC5u0009GL000678	AC5u0009GL000678	menaquinol oxidase (7:1 protons)	7.1.1.5	energy metabolism	Energy metabolism
	AC5u0009GL000679	AC5u0009GL000679	AC5u0009GL000679	menaquinol oxidase (7:1 protons)	7.1.1.5	energy metabolism	Energy metabolism
	AC5u0009GL000680	AC5u0009GL000680	AC5u0009GL000680	menaquinol oxidase (7:1 protons)	7.1.1.5	energy metabolism	Energy metabolism
	AC5u0009GL000770	AC5u0009GL000770	AC5u0009GL000770	Polyphosphate kinase	2.7.4.1	energy metabolism	Energy metabolism
	AC5u0009GL001208	AC5u0009GL001208	AC5u0009GL001208	Quinone oxidoreductase	7.1.1.2	energy metabolism	Energy metabolism
	AC5u0009GL001551	AC5u0009GL001551	AC5u0009GL001551	inorganic diphosphatase	3.6.1.1	energy metabolism	Energy metabolism
	AC5u0009GL000245	AC5u0009GL000245		nitrate reductase NADH		Nitrogen metabolism	Energy metabolism
	AC5u0009GL000246	AC5u0009GL000246		nitrate reductase NADH		Nitrogen metabolism	Energy metabolism
	AC5u0009GL000247	AC5u0009GL000247		nitrate reductase NADH		Nitrogen metabolism	Energy metabolism
	AC5u0009GL000653	unique genes identified in the KUB-AC5 metabolic network	unique genes identified in the KUB-AC5 metabolic network	bifunctional oligoribonuclease and PAP phosphatase NrnA	3.1.3.7	Sulfur metabolism	Energy metabolism
	AC5u0009GL000884	AC5u0009GL000884	AC5u0009GL000884	sulfite reductase (Flavodoxin)	1.8.1.2	Sulfur metabolism	Energy metabolism
	AC5u0009GL001418	unique genes identified in the KUB-AC5 metabolic network	unique genes identified in the KUB-AC5 metabolic network	N-acetylmuramoyl-L-alanine amidase	3.5.1.28	peptidoglycan biosynthesis	Glycan biosynthesis and metabolism
	AC5u0009GL000275	unique genes identified in the KUB-AC5 metabolic network	unique genes identified in the KUB-AC5 metabolic network	undecaprenyl-diphosphatase	3.6.1.27	Peptidoglycan biosynthesis	Glycan biosynthesis and metabolism
	AC5u0009GL001962	unique genes identified in the KUB-AC5 metabolic network	unique genes identified in the KUB-AC5 metabolic network	undecaprenyl-diphosphatase	3.6.1.27	Peptidoglycan biosynthesis	Glycan biosynthesis and metabolism
	AC5u0009GL000369	unique genes identified in the KUB-AC5 metabolic network	unique genes identified in the KUB-AC5 metabolic network	D-Alanine lipoteichoic acid ligase	6.1.1.13	peptidoglycan biosynthesis	Glycan biosynthesis and metabolism
	AC5u0009GL001177		AC5u0009GL001177	Glucose lipoteichoic acid ligase	2.4.1.52	peptidoglycan biosynthesis	Glycan biosynthesis and metabolism
	AC5u0009GL001178		AC5u0009GL001178	Glucose lipoteichoic acid ligase	2.4.1.52	peptidoglycan biosynthesis	Glycan biosynthesis and metabolism
	AC5u0009GL000574	AC5u0009GL000574		UDP-N-acetylmuramoyl-L-alanyl-D-glutamyl-meso-2,6-diaminopimelate synthetase	6.3.2.13	Peptidoglycan biosynthesis	Glycan biosynthesis and metabolism
	AC5u0009GL000102	AC5u0009GL000102	AC5u0009GL000102	UDP-N-acetylglucosamine 1-carboxyvinyltransferase	2.5.1.7	Peptidoglycan biosynthesis	Glycan biosynthesis and metabolism
	AC5u0009GL000121	AC5u0009GL000121	AC5u0009GL000121	UDP N acetylmuramoyl L alanyl D glutamate lysine synthetase alpha glutamate	6.3.2.7	Peptidoglycan biosynthesis	Glycan biosynthesis and metabolism
	AC5u0009GL000352	AC5u0009GL000352	AC5u0009GL000352	UDP-N-acetylglucosamine 1-carboxyvinyltransferase	2.5.1.7	Peptidoglycan biosynthesis	Glycan biosynthesis and metabolism
	AC5u0009GL000365	AC5u0009GL000365	AC5u0009GL000365	UDP-N-acetylmuramoyl-L-alanyl-D-glutamyl-L-lysyl-D-alanyl-D-alanine synthetase (alpha-glutamate)	6.3.2.10; 6.3.2.4	peptidoglycan biosynthesis	Glycan biosynthesis and metabolism
	AC5u0009GL000368	AC5u0009GL000368	AC5u0009GL000368	D-Alanine lipoteichoic acid ligase	6.1.1.13	peptidoglycan biosynthesis	Glycan biosynthesis and metabolism
	AC5u0009GL000370	AC5u0009GL000370	AC5u0009GL000370	D-Alanine lipoteichoic acid ligase	6.1.1.13	peptidoglycan biosynthesis	Glycan biosynthesis and metabolism
	AC5u0009GL000371	AC5u0009GL000371	AC5u0009GL000371	D-Alanine lipoteichoic acid ligase	6.1.1.13	peptidoglycan biosynthesis	Glycan biosynthesis and metabolism
	AC5u0009GL000826	AC5u0009GL000826	AC5u0009GL000826	UDP-N-acetylmuramoyl-L-alanine synthetase	6.3.2.8	Peptidoglycan biosynthesis	Glycan biosynthesis and metabolism
	AC5u0009GL000841	AC5u0009GL000841	AC5u0009GL000841	peptidoglycan glycosyltransferase	2.4.1.129	Peptidoglycan biosynthesis	Glycan biosynthesis and metabolism
	AC5u0009GL000981	AC5u0009GL000981	AC5u0009GL000981	UDP-N-acetylenolpyruvoylglucosamine reductase	1.3.1.98	Peptidoglycan biosynthesis	Glycan biosynthesis and metabolism
	AC5u0009GL001074	AC5u0009GL001074	AC5u0009GL001074	peptidoglycan glycosyltransferase	2.4.1.129	Peptidoglycan biosynthesis	Glycan biosynthesis and metabolism
	AC5u0009GL001089	AC5u0009GL001089	AC5u0009GL001089	UDP-N-acetylmuramoyl-L-alanine synthetase	6.3.2.8	Peptidoglycan biosynthesis	Glycan biosynthesis and metabolism
	AC5u0009GL001126	AC5u0009GL001126	AC5u0009GL001126	N-acetylmuramoyl-L-alanine amidase	3.5.1.28	peptidoglycan biosynthesis	Glycan biosynthesis and metabolism
	AC5u0009GL001331	AC5u0009GL001331	AC5u0009GL001331	peptidoglycan glycosyltransferase	2.4.1.129	Peptidoglycan biosynthesis	Glycan biosynthesis and metabolism
	AC5u0009GL001332	AC5u0009GL001332	AC5u0009GL001332	Phospho N acetylmuramoyl pentapeptide transferase alpha glutamate	2.7.8.13	Peptidoglycan biosynthesis	Glycan biosynthesis and metabolism
	AC5u0009GL001333	AC5u0009GL001333	AC5u0009GL001333	UDP-N-acetylmuramoyl-L-alanyl-D-glutamate synthetase	6.3.2.9	Peptidoglycan biosynthesis	Glycan biosynthesis and metabolism
	AC5u0009GL001334	AC5u0009GL001334	AC5u0009GL001334	UDP N acetylglucosamine N acetylmuramyl pentapeptide pyrophosphoryl undecaprenol N acetylglucosamine transferase	2.4.1.227	Peptidoglycan biosynthesis	Glycan biosynthesis and metabolism
	AC5u0009GL001732	AC5u0009GL001732	AC5u0009GL001732	peptidoglycan glycosyltransferase	2.4.1.129	Peptidoglycan biosynthesis	Glycan biosynthesis and metabolism
	AC5u0009GL002096	AC5u0009GL002096	AC5u0009GL002096	N-acetylmuramoyl-L-alanine amidase	3.5.1.28	peptidoglycan biosynthesis	Glycan biosynthesis and metabolism
	AC5u0009GL000416	unique genes identified in the KUB-AC5 metabolic network	unique genes identified in the KUB-AC5 metabolic network	choloylglycine hydrolase	3.5.1.24	bile acid biosynthesis	Lipid metabolism
	AC5u0009GL002179	AC5u0009GL002179		1 4 dihydroxy 2 naphthoate octaprenyltransferase		Fatty acid metabolism	Lipid metabolism
	AC5u0009GL000221	AC5u0009GL000221	AC5u0009GL000221	Butyryl-[acyl-carrier protein]:malonyl-CoA C-acyltransferase	1.3.1.10;1.3.1.9;2.3.1.-	Fatty acid metabolism	Lipid metabolism
	AC5u0009GL000225	AC5u0009GL000225	AC5u0009GL000225	((3R)-3-Hydroxybutanoyl-[acyl-carrier-protein] hydro-lyase	2.3.1.85; 4.2.1.59	Fatty acid metabolism	Lipid metabolism
	AC5u0009GL000227	AC5u0009GL000227	AC5u0009GL000227	3-oxoacyl-[acyl-carrier-protein] synthase (n-C12:0)	2.3.1.86	Fatty acid metabolism	Lipid metabolism
	AC5u0009GL000228	AC5u0009GL000228	AC5u0009GL000228	(3R)-3-Hydroxybutanoyl-[acyl-carrier protein]:NADP+ oxidoreductase	1.1.1.100	Fatty acid metabolism	Lipid metabolism
	AC5u0009GL000229	AC5u0009GL000229	AC5u0009GL000229	Malonyl-CoA:[acyl-carrier-protein] S-malonyltransferase	2.3.1.-; 2.3.1.0; 2.3.1.39; 2.3.1.85; 2.3.1.86	Fatty acid metabolism	Lipid metabolism
	AC5u0009GL000231	AC5u0009GL000231	AC5u0009GL000231	beta-ketoacyl-ACP synthase III	2.3.1.180	Fatty acid metabolism	Lipid metabolism
	AC5u0009GL000233	AC5u0009GL000233	AC5u0009GL000233	((3R)-3-Hydroxybutanoyl-[acyl-carrier-protein] hydro-lyase	2.3.1.85; 4.2.1.59	Fatty acid metabolism	Lipid metabolism
	AC5u0009GL000768	AC5u0009GL000768	AC5u0009GL000768	fatty-acyl-ACP hydrolase	3.1.2.21	Fatty acid metabolism	Lipid metabolism
	AC5u0009GL000910	AC5u0009GL000910	AC5u0009GL000910	cyclopropane fatty acid synthase (n18:0)	2.1.1.79	Fatty acid metabolism	Lipid metabolism
	AC5u0009GL000944	AC5u0009GL000944	AC5u0009GL000944	(3R)-3-Hydroxybutanoyl-[acyl-carrier protein]:NADP+ oxidoreductase	1.1.1.100	Fatty acid metabolism	Lipid metabolism
	AC5u0009GL001030	AC5u0009GL001030	AC5u0009GL001030	((3R)-3-Hydroxybutanoyl-[acyl-carrier-protein] hydro-lyase	2.3.1.85; 4.2.1.59	Fatty acid metabolism	Lipid metabolism
	AC5u0009GL001661	AC5u0009GL001661	AC5u0009GL001661	3-hydroxyacyl-CoA dehydratase (3-hydroxyhexadecanoyl-CoA)	4.2.1.17; 4.2.1.74	Fatty acid metabolism	Lipid metabolism
	AC5u0009GL001555	unique genes identified in the KUB-AC5 metabolic network	unique genes identified in the KUB-AC5 metabolic network	glycerol-3-phosphate acyltransferase PlsX	2.3.1.15	Glycerolipid metabolism	Lipid metabolism
	AC5u0009GL000332		AC5u0009GL000332	Diacylglycerol kinase (LRE specific)	2.7.1.107	Glycerolipid metabolism	Lipid metabolism
	AC5u0009GL001145		AC5u0009GL001145	1,2-diacylglycerol 3-glucosyltransferase (LRE specific)	2.4.1.-; 2.4.1.337	Glycerolipid metabolism	Lipid metabolism
	AC5u0009GL001224		AC5u0009GL001224	phosphatidic acid phosphatase	3.1.3.4; 3.1.3.81	Glycerolipid metabolism	Lipid metabolism
	AC5u0009GL000013	AC5u0009GL000013		glycerol-3-phosphate acyltransferase PlsX	2.3.1.15	Glycerolipid metabolism	Lipid metabolism
	AC5u0009GL000621	AC5u0009GL000621		Glycerol-3-phosphatase	3.1.3.21	Glycerolipid metabolism	Lipid metabolism
	AC5u0009GL002175	AC5u0009GL002175		Glycerol-3-phosphatase	3.1.3.21	Glycerolipid metabolism	Lipid metabolism
	AC5u0009GL000205	AC5u0009GL000205	AC5u0009GL000205	1-Acyl-glycerol-3-phosphate acyltransferase (Lb reuteri specific)	2.3.1.51	Glycerolipid metabolism	Lipid metabolism
	AC5u0009GL001144	AC5u0009GL001144	AC5u0009GL001144	1,2-diacylglycerol 3-glucosyltransferase (LRE specific)	2.4.1.-; 2.4.1.337	Glycerolipid metabolism	Lipid metabolism
	AC5u0009GL001365	AC5u0009GL001365	AC5u0009GL001365	Glycerate kinase	2.7.1.165; 2.7.1.31	Glycerolipid metabolism	Lipid metabolism
	AC5u0009GL001478	AC5u0009GL001478	AC5u0009GL001478	glycerol kinase	2.7.1.30	Glycerolipid metabolism	Lipid metabolism
	AC5u0009GL001481	AC5u0009GL001481	AC5u0009GL001481	Phosphatidylglycerol:membrane-derived-oligosaccharide-D-glucose glycerophosphotransferase	2.7.8.20	Glycerolipid metabolism	Lipid metabolism
	AC5u0009GL001517	AC5u0009GL001517	AC5u0009GL001517	1,3-propanediol dehydrogenase	1.1.1.202	Glycerolipid metabolism	Lipid metabolism
	AC5u0009GL001598	AC5u0009GL001598	AC5u0009GL001598	Diacylglycerol kinase (LRE specific)	2.7.1.107	Glycerolipid metabolism	Lipid metabolism
	AC5u0009GL001922	AC5u0009GL001922	AC5u0009GL001922	glycerol dehydratase	4.2.1.30	Glycerolipid metabolism	Lipid metabolism
	AC5u0009GL001923	AC5u0009GL001923	AC5u0009GL001923	glycerol dehydratase	4.2.1.30	Glycerolipid metabolism	Lipid metabolism
	AC5u0009GL001924	AC5u0009GL001924	AC5u0009GL001924	glycerol dehydratase	4.2.1.30	Glycerolipid metabolism	Lipid metabolism
	AC5u0009GL001925	AC5u0009GL001925	AC5u0009GL001925	glycerol dehydratase	4.2.1.30	Glycerolipid metabolism	Lipid metabolism
	AC5u0009GL001926	AC5u0009GL001926	AC5u0009GL001926	glycerol dehydratase	4.2.1.30	Glycerolipid metabolism	Lipid metabolism
	AC5u0009GL000196	AC5u0009GL000196	AC5u0009GL000196	CDP-Diacylglycerol synthetase (LRE specific)	2.7.7.41	Glycerophospholipid metabolism	Lipid metabolism
	AC5u0009GL000398	AC5u0009GL000398	AC5u0009GL000398	Glycerophosphodiester phosphodiesterase (Glycerophosphoethanolamine)	3.1.4.2; 3.1.4.46	Glycerophospholipid metabolism	Lipid metabolism
	AC5u0009GL000663	AC5u0009GL000663	AC5u0009GL000663	Phosphatidylglycerol synthase (LRE specific)	2.7.8.5	Glycerophospholipid metabolism	Lipid metabolism
	AC5u0009GL000793	AC5u0009GL000793	AC5u0009GL000793	Glycerol-3-phosphate dehydrogenase (NADP)	1.1.1.94	Glycerophospholipid metabolism	Lipid metabolism
	AC5u0009GL000931	AC5u0009GL000931	AC5u0009GL000931	Phosphatidylglycerol phosphate phosphatase (LRE specific)	3.1.3.27	Glycerophospholipid metabolism	Lipid metabolism
	AC5u0009GL002133	AC5u0009GL002133	AC5u0009GL002133	Phosphatidylglycerol synthase (LRE specific)	2.7.8.5	Glycerophospholipid metabolism	Lipid metabolism
	AC5u0009GL001162	AC5u0009GL001162		Glucose ribitol teichoic acid ligase		Lipoic acid metabolism	Lipid metabolism
	AC5u0009GL001200	AC5u0009GL001200		Lipoate-ATP adenylate transferase	6.3.1.20; 2.7.7.63	Lipoic acid metabolism	Lipid metabolism
	AC5u0009GL001417	unique genes identified in the KUB-AC5 metabolic network	unique genes identified in the KUB-AC5 metabolic network	glucose-1-phosphate thymidylyltransferase	2.7.7.24	Polyketide sugar unit biosynthesis	Metabolism of terpenoids and polyketides
	AC5u0009GL001416	unique genes identified in the KUB-AC5 metabolic network	unique genes identified in the KUB-AC5 metabolic network	dTDP-4-dehydrorhamnose 3,5-epimerase	5.1.3.13	Polyketide sugar unit biosynthesis	Metabolism of terpenoids and polyketides
	AC5u0009GL001414	AC5u0009GL001414	AC5u0009GL001414	dTDP-4-dehydrorhamnose reductase	1.1.1.133	Polyketide sugar unit biosynthesis	Metabolism of terpenoids and polyketides
	AC5u0009GL001415	AC5u0009GL001415	AC5u0009GL001415	dTDPglucose 4,6-dehydratase	4.2.1.46	Polyketide sugar unit biosynthesis	Metabolism of terpenoids and polyketides
	AC5u0009GL001424	AC5u0009GL001424	AC5u0009GL001424	glucose-1-phosphate thymidylyltransferase	2.7.7.24	Polyketide sugar unit biosynthesis	Metabolism of terpenoids and polyketides
	AC5u0009GL000058	unique genes identified in the KUB-AC5 metabolic network	unique genes identified in the KUB-AC5 metabolic network	tRNA dimethylallyltransferase	2.5.1.75	Terpenoid backbone biosynthesis	Metabolism of terpenoids and polyketides
	AC5u0009GL000033	AC5u0009GL000033	AC5u0009GL000033	Undecaprenyl diphosphate synthase	2.5.1.-; 2.5.1.31; 2.5.1.M1	Terpenoid backbone biosynthesis	Metabolism of terpenoids and polyketides
	AC5u0009GL000197	AC5u0009GL000197	AC5u0009GL000197	Undecaprenyl diphosphate synthase	2.5.1.-; 2.5.1.31; 2.5.1.M1	Terpenoid backbone biosynthesis	Metabolism of terpenoids and polyketides
	AC5u0009GL000209	AC5u0009GL000209	AC5u0009GL000209	Hydroxymethylglutaryl CoA synthase	2.3.3.10	Terpenoid backbone biosynthesis	Metabolism of terpenoids and polyketides
	AC5u0009GL000589	AC5u0009GL000589	AC5u0009GL000589	4-(cytidine 5'-diphospho)-2-C-methyl-D-erythritol kinase	2.7.1.148	Terpenoid backbone biosynthesis	Metabolism of terpenoids and polyketides
	AC5u0009GL000599	AC5u0009GL000599	AC5u0009GL000599	Hydroxymethylglutaryl CoA reductase	1.1.1.88; 1.1.1.34	Terpenoid backbone biosynthesis	Metabolism of terpenoids and polyketides
	AC5u0009GL000870	AC5u0009GL000870	AC5u0009GL000870	1-deoxy-D-xylulose 5-phosphate synthase	2.2.1.7	Terpenoid backbone biosynthesis	Metabolism of terpenoids and polyketides
	AC5u0009GL001737	AC5u0009GL001737	AC5u0009GL001737	mevalonate kinase	2.7.1.36	Terpenoid backbone biosynthesis	Metabolism of terpenoids and polyketides
	AC5u0009GL001738	AC5u0009GL001738	AC5u0009GL001738	diphosphomevalonate decarboxylase	4.1.1.33	Terpenoid backbone biosynthesis	Metabolism of terpenoids and polyketides
	AC5u0009GL001739	AC5u0009GL001739	AC5u0009GL001739	phosphomevalonate kinase	2.7.4.2	Terpenoid backbone biosynthesis	Metabolism of terpenoids and polyketides
	AC5u0009GL001740	AC5u0009GL001740	AC5u0009GL001740	isopentenyl-diphosphate D-isomerase	5.3.3.2	Terpenoid backbone biosynthesis	Metabolism of terpenoids and polyketides
	AC5u0009GL002178	AC5u0009GL002178	AC5u0009GL002178	Octaprenyl pyrophosphate synthase	2.5.1.90	Terpenoid backbone biosynthesis	Metabolism of terpenoids and polyketides
	AC5u0009GL001768	unique genes identified in the KUB-AC5 metabolic network	unique genes identified in the KUB-AC5 metabolic network	1,4-dihydroxy-2-naphthoyl-CoA hydrolase	3.1.2.28	Ubiquinone and other terpenoid-quinone biosynthesis	Metabolism of terpenoids and polyketides
	AC5u0009GL001463	AC5u0009GL001463	AC5u0009GL001463	S-adenosylmethione:2-demethylmenaquinone methyltransferase	2.1.1.163	Ubiquinone and other terpenoid-quinone biosynthesis	Metabolism of terpenoids and polyketides
	AC5u0009GL001766	AC5u0009GL001766	AC5u0009GL001766	o-succinylbenzoate-CoA ligase	6.2.1.26	Ubiquinone and other terpenoid-quinone biosynthesis	Metabolism of terpenoids and polyketides
	AC5u0009GL001767	AC5u0009GL001767	AC5u0009GL001767	naphthoate synthase	4.1.3.36	Ubiquinone and other terpenoid-quinone biosynthesis	Metabolism of terpenoids and polyketides
	AC5u0009GL001601	AC5u0009GL001601	AC5u0009GL001601	Biotin-(acetyl-CoA carboxylase) ligase	6.3.4.15	Biotin metabolism	Metabolism of vitamins and cofactors
	AC5u0009GL001952	unique genes identified in the KUB-AC5 metabolic network	unique genes identified in the KUB-AC5 metabolic network	GTP 3',8-cyclase	4.1.99.22	Folate biosynthesis	Metabolism of vitamins and cofactors
	AC5u0009GL001950	unique genes identified in the KUB-AC5 metabolic network	unique genes identified in the KUB-AC5 metabolic network	cyclic pyranopterin monophosphate synthase	4.6.1.17	Folate biosynthesis	Metabolism of vitamins and cofactors
	AC5u0009GL000262	AC5u0009GL000262		molybdopterin synthase catalytic subunit	2.8.1.12	Folate biosynthesis	Metabolism of vitamins and cofactors
	AC5u0009GL000642	AC5u0009GL000642		Dihydroneopterin monophosphate dephosphorylase	3.6.1.-	Folate biosynthesis	Metabolism of vitamins and cofactors
	AC5u0009GL000692	AC5u0009GL000692		Formyl-CoA Transferase	2.8.3.16	Folate biosynthesis	Metabolism of vitamins and cofactors
	AC5u0009GL000847	AC5u0009GL000847		6-(hydroxymethyl)-7,8-dihydropterin:4-aminobenzoate 2-amino-4-hydroxydihydropteridine-6-methenyltransferase	2.5.1.15	Folate biosynthesis	Metabolism of vitamins and cofactors
	AC5u0009GL001068	AC5u0009GL001068		6-(hydroxymethyl)-7,8-dihydropterin:4-aminobenzoate 2-amino-4-hydroxydihydropteridine-6-methenyltransferase	2.5.1.15	Folate biosynthesis	Metabolism of vitamins and cofactors
	AC5u0009GL002154	AC5u0009GL002154		Dihydroneopterin monophosphate dephosphorylase	3.6.1.-	Folate biosynthesis	Metabolism of vitamins and cofactors
	AC5u0009GL000848	AC5u0009GL000848	AC5u0009GL000848	Dihydroneopterin monophosphate dephosphorylase	3.6.1.-	Folate biosynthesis	Metabolism of vitamins and cofactors
	AC5u0009GL001062	AC5u0009GL001062	AC5u0009GL001062	7,8-dihydroneopterin 2'-epimerase	5.1.99.8	Folate biosynthesis	Metabolism of vitamins and cofactors
	AC5u0009GL001063	AC5u0009GL001063	AC5u0009GL001063	2-amino-4-hydroxy-6-hydroxymethyldihydropteridine diphosphokinase	2.7.6.3	Folate biosynthesis	Metabolism of vitamins and cofactors
	AC5u0009GL001064	AC5u0009GL001064	AC5u0009GL001064	GTP cyclohydrolase I	3.5.4.16	Folate biosynthesis	Metabolism of vitamins and cofactors
	AC5u0009GL001067	AC5u0009GL001067	AC5u0009GL001067	Dihydroneopterin monophosphate dephosphorylase	3.6.1.-	Folate biosynthesis	Metabolism of vitamins and cofactors
	AC5u0009GL001566	AC5u0009GL001566	AC5u0009GL001566	dihydrofolate reductase	1.5.1.3	Folate biosynthesis	Metabolism of vitamins and cofactors
	AC5u0009GL000277	unique genes identified in the KUB-AC5 metabolic network	unique genes identified in the KUB-AC5 metabolic network	glutathione-disulfide reductase	1.8.1.7	Glutathione metabolism	Metabolism of vitamins and cofactors
	AC5u0009GL000662	unique genes identified in the KUB-AC5 metabolic network	unique genes identified in the KUB-AC5 metabolic network	nicotinamide-D-ribonucleotide amidohydrolase	3.5.1.42	Nicotinate and nicotinamide metabolism	Metabolism of vitamins and cofactors
	AC5u0009GL002134	unique genes identified in the KUB-AC5 metabolic network	unique genes identified in the KUB-AC5 metabolic network	nicotinamide-D-ribonucleotide amidohydrolase	3.5.1.42	Nicotinate and nicotinamide metabolism	Metabolism of vitamins and cofactors
	AC5u0009GL000327	AC5u0009GL000327		NAD diphosphatase	3.6.1.9; 3.6.1.22	Nicotinate and Nicotinamide metabolism	Metabolism of vitamins and cofactors
	AC5u0009GL001552	AC5u0009GL001552		NAD diphosphatase	3.6.1.9; 3.6.1.22	Nicotinate and Nicotinamide metabolism	Metabolism of vitamins and cofactors
	AC5u0009GL001630	AC5u0009GL001630		Nicotinamide-nucleotide adenylyltransferase	2.7.7.1; 2.7.7.18	Nicotinate and Nicotinamide metabolism	Metabolism of vitamins and cofactors
	AC5u0009GL001810	AC5u0009GL001810		NAD kinase	2.7.1.23	Nicotinate and nicotinamide metabolism	Metabolism of vitamins and cofactors
	AC5u0009GL002057	AC5u0009GL002057		NADH dehydrogenase (demethylmenaquinone-8 & 0 protons)		Nicotinate and Nicotinamide metabolism	Metabolism of vitamins and cofactors
	AC5u0009GL000090	AC5u0009GL000090	AC5u0009GL000090	ATP:nicotinamide-nucleotide adenylyltransferase	2.7.7.1; 2.7.7.18	Nicotinate and nicotinamide metabolism	Metabolism of vitamins and cofactors
	AC5u0009GL000345	AC5u0009GL000345	AC5u0009GL000345	NAPRTase	6.3.4.21	Nicotinate and nicotinamide metabolism	Metabolism of vitamins and cofactors
	AC5u0009GL000346	AC5u0009GL000346	AC5u0009GL000346	Pyrazinamidase	3.5.1.107	Nicotinate and Nicotinamide metabolism	Metabolism of vitamins and cofactors
	AC5u0009GL000718	AC5u0009GL000718	AC5u0009GL000718	NAPRTase	6.3.4.21	Nicotinate and nicotinamide metabolism	Metabolism of vitamins and cofactors
	AC5u0009GL000719	AC5u0009GL000719	AC5u0009GL000719	NAD synthase (nh4)	6.3.1.5; 6.3.5.1	Nicotinate and nicotinamide metabolism	Metabolism of vitamins and cofactors
	AC5u0009GL001505	AC5u0009GL001505	AC5u0009GL001505	Nicotinate D-ribonucleoside:orthophosphate ribosyltransferase	2.4.2.1	Nicotinate and nicotinamide metabolism	Metabolism of vitamins and cofactors
	AC5u0009GL000065	AC5u0009GL000065		5-formyltetrahydrofolate cyclo-ligase	6.3.3.2	One carbon pool by folate	Metabolism of vitamins and cofactors
	AC5u0009GL000018	AC5u0009GL000018	AC5u0009GL000018	5-formyltetrahydrofolate cyclo-ligase	6.3.3.2	One carbon pool by folate	Metabolism of vitamins and cofactors
	AC5u0009GL000024	AC5u0009GL000024	AC5u0009GL000024	Methionyl-tRNA formyltransferase	2.1.2.9	One carbon pool by folate	Metabolism of vitamins and cofactors
	AC5u0009GL000036	AC5u0009GL000036	AC5u0009GL000036	methenyltetrahydrofolate cyclohydrolase	3.5.4.9	One carbon pool by folate	Metabolism of vitamins and cofactors
	AC5u0009GL000674	AC5u0009GL000674	AC5u0009GL000674	Tetrahydrofolate:L-glutamate gamma-ligase (ADP-forming)	6.3.2.17	One carbon pool by folate	Metabolism of vitamins and cofactors
	AC5u0009GL000849	AC5u0009GL000849	AC5u0009GL000849	Tetrahydrofolate:L-glutamate gamma-ligase (ADP-forming)	6.3.2.17	One carbon pool by folate	Metabolism of vitamins and cofactors
	AC5u0009GL000908	AC5u0009GL000908	AC5u0009GL000908	formate-tetrahydrofolate ligase	6.3.4.3	One carbon pool by folate	Metabolism of vitamins and cofactors
	AC5u0009GL001065	AC5u0009GL001065	AC5u0009GL001065	Tetrahydrofolate:L-glutamate gamma-ligase (ADP-forming)	6.3.2.17	One carbon pool by folate	Metabolism of vitamins and cofactors
	AC5u0009GL001066	AC5u0009GL001066	AC5u0009GL001066	Tetrahydrofolate:L-glutamate gamma-ligase (ADP-forming)	6.3.2.17	One carbon pool by folate	Metabolism of vitamins and cofactors
	AC5u0009GL002122	AC5u0009GL002122	AC5u0009GL002122	Tetrahydrofolate:L-glutamate gamma-ligase (ADP-forming)	6.3.2.17	One carbon pool by folate	Metabolism of vitamins and cofactors
	AC5u0009GL000026	AC5u0009GL000026	AC5u0009GL000026	Phosphopantothenate-cysteine ligase	6.3.2.5	Pantothenate and CoA biosynthesis	Metabolism of vitamins and cofactors
	AC5u0009GL000373	AC5u0009GL000373	AC5u0009GL000373	acyl-carrier protein synthase	2.7.8.7	Pantothenate and CoA biosynthesis	Metabolism of vitamins and cofactors
	AC5u0009GL000435	AC5u0009GL000435	AC5u0009GL000435	2 hydroxy 3 methylpentanoate dehydrogenase		Pantothenate and CoA biosynthesis	Metabolism of vitamins and cofactors
	AC5u0009GL000781	AC5u0009GL000781	AC5u0009GL000781	2 hydroxy 3 methylpentanoate dehydrogenase		Pantothenate and CoA biosynthesis	Metabolism of vitamins and cofactors
	AC5u0009GL000820	AC5u0009GL000820	AC5u0009GL000820	dephospho-CoA kinase	2.7.1.24	Pantothenate and CoA biosynthesis	Metabolism of vitamins and cofactors
	AC5u0009GL000965	AC5u0009GL000965	AC5u0009GL000965	pantothenate kinase	2.7.1.33	Pantothenate and CoA biosynthesis	Metabolism of vitamins and cofactors
	AC5u0009GL001095	AC5u0009GL001095	AC5u0009GL001095	dephospho-CoA kinase	2.7.1.24	Pantothenate and CoA biosynthesis	Metabolism of vitamins and cofactors
	AC5u0009GL001384	AC5u0009GL001384	AC5u0009GL001384	pantetheine-phosphate adenylyltransferase	2.7.7.3	Pantothenate and CoA biosynthesis	Metabolism of vitamins and cofactors
	AC5u0009GL001301	AC5u0009GL001301	AC5u0009GL001301	Heme B synthesis reaction	4.99.1.1	Porphyrin and Chlorophyll metabolism	Metabolism of vitamins and cofactors
	AC5u0009GL001480	AC5u0009GL001480	AC5u0009GL001480	5-aminolevulinate synthase;	2.3.1.37	Porphyrin and Chlorophyll metabolism	Metabolism of vitamins and cofactors
	AC5u0009GL001874	AC5u0009GL001874	AC5u0009GL001874	nicotinate-nucleotide-dimethylbenzimidazole phosphoribosyltransferase	2.4.2.21	Porphyrin and Chlorophyll metabolism	Metabolism of vitamins and cofactors
	AC5u0009GL001875	AC5u0009GL001875	AC5u0009GL001875	uroporphyrinogen-III synthase	4.2.1.75	Porphyrin and Chlorophyll metabolism	Metabolism of vitamins and cofactors
	AC5u0009GL001876	AC5u0009GL001876	AC5u0009GL001876	Adenine Adenosylcobalamide phosphate phosphatase	3.1.3.73	Porphyrin and Chlorophyll metabolism	Metabolism of vitamins and cofactors
	AC5u0009GL001877	AC5u0009GL001877	AC5u0009GL001877	Adenine Adenosylcobalamin 5-phosphate synthase	2.7.8.26	Porphyrin and chlorophyll metabolism	Metabolism of vitamins and cofactors
	AC5u0009GL001878	AC5u0009GL001878	AC5u0009GL001878	Adenosyl cobainamide GTP transferase	2.7.7.62	Porphyrin and Chlorophyll metabolism	Metabolism of vitamins and cofactors
	AC5u0009GL001879	AC5u0009GL001879	AC5u0009GL001879	glutamate-1-semialdehyde aminotransferase	5.4.3.8	Porphyrin and Chlorophyll metabolism	Metabolism of vitamins and cofactors
	AC5u0009GL001880	AC5u0009GL001880	AC5u0009GL001880	porphobilinogen synthase	4.2.1.24	Porphyrin and Chlorophyll metabolism	Metabolism of vitamins and cofactors
	AC5u0009GL001881	AC5u0009GL001881	AC5u0009GL001881	hydroxymethylbilane synthase	2.5.1.61; 4.3.1.8	Porphyrin and Chlorophyll metabolism	Metabolism of vitamins and cofactors
	AC5u0009GL001882	AC5u0009GL001882	AC5u0009GL001882	glutamyl-tRNA reductase	1.2.1.70	Porphyrin and Chlorophyll metabolism	Metabolism of vitamins and cofactors
	AC5u0009GL001883	AC5u0009GL001883	AC5u0009GL001883	precorrin-2 dehydrogenase / sirohydrochlorin ferrochelatase	2.1.1.107	Porphyrin and Chlorophyll metabolism	Metabolism of vitamins and cofactors
	AC5u0009GL001884	AC5u0009GL001884	AC5u0009GL001884	Adenosyl cobyrinate a,c diamide <=> Adenosyl cobyrinate hexaamide	6.3.5.10	Porphyrin and chlorophyll metabolism	Metabolism of vitamins and cofactors
	AC5u0009GL001890	AC5u0009GL001890	AC5u0009GL001890	sirohydrochlorin cobaltochelatase	4.99.1.3	Porphyrin and Chlorophyll metabolism	Metabolism of vitamins and cofactors
	AC5u0009GL001892	AC5u0009GL001892	AC5u0009GL001892	Precorrin-6X reductase (EC 1.3.1.54)	1.3.1.106	Porphyrin and Chlorophyll metabolism	Metabolism of vitamins and cofactors
	AC5u0009GL001893	AC5u0009GL001893	AC5u0009GL001893	Precorrin-3B C17-methyltransferase (EC 2.1.1.131)	2.1.1.131	Porphyrin and Chlorophyll metabolism	Metabolism of vitamins and cofactors
	AC5u0009GL001895	AC5u0009GL001895	AC5u0009GL001895	Precorrin-4 C11-methyltransferase (EC 2.1.1.133)	2.1.1.271	Porphyrin and Chlorophyll metabolism	Metabolism of vitamins and cofactors
	AC5u0009GL001896	AC5u0009GL001896	AC5u0009GL001896	Precorrin-6Y C5,15-methyltransferase [decarboxylating] E.C. 2.1.1.132	2.1.1.132	Porphyrin and chlorophyll metabolism	Metabolism of vitamins and cofactors
	AC5u0009GL001897	AC5u0009GL001897	AC5u0009GL001897	Precorrin-6Y C5,15-methyltransferase [decarboxylating] E.C. 2.1.1.132	2.1.1.132	Porphyrin and chlorophyll metabolism	Metabolism of vitamins and cofactors
	AC5u0009GL001899	AC5u0009GL001899	AC5u0009GL001899	Precorrin-8X methylmutase	5.4.99.61	Porphyrin and chlorophyll metabolism	Metabolism of vitamins and cofactors
	AC5u0009GL001900	AC5u0009GL001900	AC5u0009GL001900	Adenosylcobinamide-phosphate synthase	6.3.1.10	Porphyrin and Chlorophyll metabolism	Metabolism of vitamins and cofactors
	AC5u0009GL001901	AC5u0009GL001901	AC5u0009GL001901	Cobyrinic acid a,c-diamide synthase	6.3.5.9	Porphyrin and Chlorophyll metabolism	Metabolism of vitamins and cofactors
	AC5u0009GL001902	AC5u0009GL001902	AC5u0009GL001902	Threonine-phosphate decarboxylase (EC 4.1.1.81)	4.1.1.81	Porphyrin and Chlorophyll metabolism	Metabolism of vitamins and cofactors
	AC5u0009GL001903	AC5u0009GL001903	AC5u0009GL001903	Cob(I)yrinate a,c diamide <=> Adenosyl cobyrinate a,c diamide	2.5.1.17	Porphyrin and Chlorophyll metabolism	Metabolism of vitamins and cofactors
	AC5u0009GL001904	AC5u0009GL001904	AC5u0009GL001904	Cob(II)yrinate a,c diamide <=> Cob(I)yrinate a,c diamide	1.16.8.-	Porphyrin and chlorophyll metabolism	Metabolism of vitamins and cofactors
	AC5u0009GL001915	AC5u0009GL001915	AC5u0009GL001915	Cob(I)yrinate a,c diamide <=> Adenosyl cobyrinate a,c diamide	2.5.1.17	Porphyrin and Chlorophyll metabolism	Metabolism of vitamins and cofactors
	AC5u0009GL000093	AC5u0009GL000093		Acid phosphatase (FMN)	3.1.3.102; 3.1.3.2	Riboflavin metabolism	Metabolism of vitamins and cofactors
	AC5u0009GL000581	AC5u0009GL000581		Acid phosphatase (FMN)	3.1.3.102; 3.1.3.2	Riboflavin metabolism	Metabolism of vitamins and cofactors
	AC5u0009GL000858	AC5u0009GL000858		Acid phosphatase (FMN)	3.1.3.102; 3.1.3.2	Riboflavin metabolism	Metabolism of vitamins and cofactors
	AC5u0009GL001758	AC5u0009GL001758		SUF [4Fe-4S] Reduction		Riboflavin metabolism	Metabolism of vitamins and cofactors
	AC5u0009GL001762	AC5u0009GL001762		SUF [4Fe-4S] Reduction		Riboflavin metabolism	Metabolism of vitamins and cofactors
	AC5u0009GL001774	AC5u0009GL001774		Riboflavin synthase	2.5.1.78; 2.5.1.9	Riboflavin metabolism	Metabolism of vitamins and cofactors
	AC5u0009GL000185	AC5u0009GL000185	AC5u0009GL000185	FMN adenylyltransferase	2.7.7.2	Riboflavin metabolism	Metabolism of vitamins and cofactors
	AC5u0009GL000911	AC5u0009GL000911	AC5u0009GL000911	3,4-Dihydroxy-2-butanone-4-phosphate	4.1.99.12	Riboflavin metabolism	Metabolism of vitamins and cofactors
	AC5u0009GL001307	AC5u0009GL001307	AC5u0009GL001307	flavin reductase	1.5.1.30; 1.5.1.36; 1.5.1.41; 1.5.1.38	Riboflavin metabolism	Metabolism of vitamins and cofactors
	AC5u0009GL001308	AC5u0009GL001308	AC5u0009GL001308	flavin reductase	1.5.1.30; 1.5.1.36; 1.5.1.41; 1.5.1.38	Riboflavin metabolism	Metabolism of vitamins and cofactors
	AC5u0009GL001775	AC5u0009GL001775	AC5u0009GL001775	3,4-Dihydroxy-2-butanone-4-phosphate	4.1.99.12	Riboflavin metabolism	Metabolism of vitamins and cofactors
	AC5u0009GL001776	AC5u0009GL001776	AC5u0009GL001776	Riboflavin synthase	2.5.1.78; 2.5.1.9	Riboflavin metabolism	Metabolism of vitamins and cofactors
	AC5u0009GL001777	AC5u0009GL001777	AC5u0009GL001777	5-amino-6-(5-phosphoribosylamino)uracil reductase	1.1.1.193	Riboflavin metabolism	Metabolism of vitamins and cofactors
	AC5u0009GL000020	AC5u0009GL000020		Nucleoside-triphosphatase (CTP)	3.6.1.15; 3.6.1.5	Thiamine metabolism	Metabolism of vitamins and cofactors
	AC5u0009GL000958	AC5u0009GL000958		Nucleoside-triphosphatase (GTP)	3.6.5.6; 3.6.5.3; 3.6.5.5; 3.6.5.4; 3.6.1.15; 3.6.5.2; 3.6.5.1; 3.6.1.5	Thiamine metabolism	Metabolism of vitamins and cofactors
	AC5u0009GL001268	AC5u0009GL001268		Nucleoside-triphosphatase (GTP)	3.6.5.6; 3.6.5.3; 3.6.5.5; 3.6.5.4; 3.6.1.15; 3.6.5.2; 3.6.5.1; 3.6.1.5	Thiamine metabolism	Metabolism of vitamins and cofactors
	AC5u0009GL001352	AC5u0009GL001352		Nucleoside-triphosphatase (GTP)	3.6.5.6; 3.6.5.3; 3.6.5.5; 3.6.5.4; 3.6.1.15; 3.6.5.2; 3.6.5.1; 3.6.1.5	Thiamine metabolism	Metabolism of vitamins and cofactors
	AC5u0009GL001759	AC5u0009GL001759		ISC [2Fe-2S] Synthesis		Thiamine metabolism	Metabolism of vitamins and cofactors
	AC5u0009GL000269	AC5u0009GL000269	AC5u0009GL000269	hydroxyethylthiazole kinase	2.7.1.50	Thiamine metabolism	Metabolism of vitamins and cofactors
	AC5u0009GL000270	AC5u0009GL000270	AC5u0009GL000270	hydroxymethylpyrimidine kinase (ATP)	2.7.1.49	Thiamine metabolism	Metabolism of vitamins and cofactors
	AC5u0009GL000271	AC5u0009GL000271	AC5u0009GL000271	thiamine-phosphate diphosphorylase	2.5.1.3	Thiamine metabolism	Metabolism of vitamins and cofactors
	AC5u0009GL000683	AC5u0009GL000683	AC5u0009GL000683	ISC Cysteine desulfuration		Thiamine metabolism	Metabolism of vitamins and cofactors
	AC5u0009GL000843	AC5u0009GL000843	AC5u0009GL000843	hydroxymethylpyrimidine kinase (ATP)	2.7.1.49	Thiamine metabolism	Metabolism of vitamins and cofactors
	AC5u0009GL001072	AC5u0009GL001072	AC5u0009GL001072	hydroxymethylpyrimidine kinase (ATP)	2.7.1.49	Thiamine metabolism	Metabolism of vitamins and cofactors
	AC5u0009GL001190	AC5u0009GL001190	AC5u0009GL001190	4-amino-5-hydroxymethyl-2-methylpyrimidine synthetase	4.1.99.17	Thiamine metabolism	Metabolism of vitamins and cofactors
	AC5u0009GL001245	AC5u0009GL001245	AC5u0009GL001245	thiazole phosphate synthesis		Thiamine metabolism	Metabolism of vitamins and cofactors
	AC5u0009GL001347	AC5u0009GL001347	AC5u0009GL001347	ISC Cysteine desulfuration		Thiamine metabolism	Metabolism of vitamins and cofactors
	AC5u0009GL000992	unique genes identified in the KUB-AC5 metabolic network	unique genes identified in the KUB-AC5 metabolic network	hypothetical enzyme	3.1.3.74	vitamin B6 metabolism	Metabolism of vitamins and cofactors
	AC5u0009GL000116	AC5u0009GL000116	AC5u0009GL000116	Alanine transaminase	2.6.1.30	vitamin B6 metabolism	Metabolism of vitamins and cofactors
	AC5u0009GL000251	AC5u0009GL000251		Molybdenum cofactor synthase		Purine metabolism	Nucleotide metabolism
	AC5u0009GL000948	AC5u0009GL000948		Guanylate kinase GMPdATP	2.7.4.8	Purine metabolism	Nucleotide metabolism
	AC5u0009GL001161	AC5u0009GL001161		Ribonucleoside-triphosphate reductase (ATP) (flavodoxin)		Purine metabolism	Nucleotide metabolism
	AC5u0009GL001379	AC5u0009GL001379		3',5'-bisphosphate nucleotidase	3.1.3.7; 3.1.3.97	Purine metabolism	Nucleotide metabolism
	AC5u0009GL001503	AC5u0009GL001503		IMP dehydrogenase	1.1.1.205	Purine metabolism	Nucleotide metabolism
	AC5u0009GL001905	AC5u0009GL001905		Ribonucleoside-triphosphate reductase (ATP) (flavodoxin)		Purine metabolism	Nucleotide metabolism
	AC5u0009GL000028	AC5u0009GL000028	AC5u0009GL000028	ATP:dGMP phosphotransferase	2.7.4.13; 2.7.4.8;2.7.4.12;2.7.4.8	Purine metabolism	Nucleotide metabolism
	AC5u0009GL000309	AC5u0009GL000309	AC5u0009GL000309	Adenosine kinase	2.7.1.20; 2.7.1.74	Purine metabolism	Nucleotide metabolism
	AC5u0009GL000324	AC5u0009GL000324	AC5u0009GL000324	xanthine phosphoribosyltransferase	2.4.2.22; 2.4.2.8	Purine metabolism	Nucleotide metabolism
	AC5u0009GL000325	AC5u0009GL000325	AC5u0009GL000325	5-amino-1-(5-phospho-D-ribosyl)imidazole:carbon-dioxide ligase (ADP-forming)	6.3.4.18	Purine metabolism	Nucleotide metabolism
	AC5u0009GL000386	AC5u0009GL000386	AC5u0009GL000386	adenine phosphoribosyltransferase	2.4.2.7; 2.4.2.8	Purine metabolism	Nucleotide metabolism
	AC5u0009GL000394	AC5u0009GL000394	AC5u0009GL000394	adenylosuccinate synthetase	6.3.4.4	purine metabolism	Nucleotide metabolism
	AC5u0009GL000395	AC5u0009GL000395	AC5u0009GL000395	GMP reductase	1.7.1.7	Purine metabolism	Nucleotide metabolism
	AC5u0009GL000405	AC5u0009GL000405	AC5u0009GL000405	GTP diphosphokinase	2.7.6.5	Purine metabolism	Nucleotide metabolism
	AC5u0009GL000459	AC5u0009GL000459	AC5u0009GL000459	GMP synthase (glutamine-hydrolysing)	6.3.5.2	Purine metabolism	Nucleotide metabolism
	AC5u0009GL000583	AC5u0009GL000583	AC5u0009GL000583	phosphoribosylpyrophosphate synthetase	2.7.6.1	Purine metabolism	Nucleotide metabolism
	AC5u0009GL000600	AC5u0009GL000600	AC5u0009GL000600	exopolyphosphatase	3.6.1.40;3.6.1.11;3.6.1.25	purine metabolism	Nucleotide metabolism
	AC5u0009GL000603	AC5u0009GL000603	AC5u0009GL000603	ATP:dIDP phosphotransferase	2.7.4.6	Purine metabolism	Nucleotide metabolism
	AC5u0009GL000645	AC5u0009GL000645	AC5u0009GL000645	ribonucleoside-diphosphate reductase (ADP)	1.17.4.1	Purine metabolism	Nucleotide metabolism
	AC5u0009GL000755	AC5u0009GL000755	AC5u0009GL000755	ribonucleoside-diphosphate reductase (ADP)	1.17.4.1	Purine metabolism	Nucleotide metabolism
	AC5u0009GL000756	AC5u0009GL000756	AC5u0009GL000756	ribonucleoside-diphosphate reductase (ADP)	1.17.4.1	Purine metabolism	Nucleotide metabolism
	AC5u0009GL000769	AC5u0009GL000769	AC5u0009GL000769	exopolyphosphatase	3.6.1.40;3.6.1.11;3.6.1.25	purine metabolism	Nucleotide metabolism
	AC5u0009GL000771	AC5u0009GL000771	AC5u0009GL000771	exopolyphosphatase	3.6.1.40;3.6.1.11;3.6.1.25	purine metabolism	Nucleotide metabolism
	AC5u0009GL000795	AC5u0009GL000795	AC5u0009GL000795	L-Lactate dehydrogenase (menaquinone)	1.1.2.3	Purine metabolism	Nucleotide metabolism
	AC5u0009GL000796	AC5u0009GL000796	AC5u0009GL000796	L-Lactate dehydrogenase (menaquinone)	1.1.2.3	Purine metabolism	Nucleotide metabolism
	AC5u0009GL000797	AC5u0009GL000797	AC5u0009GL000797	L-Lactate dehydrogenase (menaquinone)	1.1.2.3	Purine metabolism	Nucleotide metabolism
	AC5u0009GL000828	AC5u0009GL000828	AC5u0009GL000828	ribonucleoside-diphosphate reductase (ADP)	1.17.4.1	Purine metabolism	Nucleotide metabolism
	AC5u0009GL000889	AC5u0009GL000889	AC5u0009GL000889	phosphoribosylglycinamide synthetase	6.3.4.13	Purine metabolism	Nucleotide metabolism
	AC5u0009GL000890	AC5u0009GL000890	AC5u0009GL000890	IMP cyclohydrolase	2.1.2.3; 3.5.4.10	Purine metabolism	Nucleotide metabolism
	AC5u0009GL000891	AC5u0009GL000891	AC5u0009GL000891	phosphoribosylglycinamide formyltransferase	2.1.2.2	Purine metabolism	Nucleotide metabolism
	AC5u0009GL000892	AC5u0009GL000892	AC5u0009GL000892	phosphoribosylaminoimidazole synthetase	6.3.3.1	purine metabolism	Nucleotide metabolism
	AC5u0009GL000893	AC5u0009GL000893	AC5u0009GL000893	glutamine phosphoribosyldiphosphate amidotransferase	2.4.2.14	Purine metabolism	Nucleotide metabolism
	AC5u0009GL000894	AC5u0009GL000894	AC5u0009GL000894	phosphoribosylformylglycinamidine synthase	6.3.5.3	Purine metabolism	Nucleotide metabolism
	AC5u0009GL000895	AC5u0009GL000895	AC5u0009GL000895	phosphoribosylformylglycinamidine synthase	6.3.5.3	Purine metabolism	Nucleotide metabolism
	AC5u0009GL000897	AC5u0009GL000897	AC5u0009GL000897	phosphoribosylaminoimidazolesuccinocarboxamide synthase	6.3.2.6	Purine metabolism	Nucleotide metabolism
	AC5u0009GL000898	AC5u0009GL000898	AC5u0009GL000898	adenylosuccinate lyase	4.3.2.2	Purine metabolism	Nucleotide metabolism
	AC5u0009GL000899	AC5u0009GL000899	AC5u0009GL000899	5-amino-1-(5-phospho-D-ribosyl)imidazole:carbon-dioxide ligase (ADP-forming)	6.3.4.18	Purine metabolism	Nucleotide metabolism
	AC5u0009GL000900	AC5u0009GL000900	AC5u0009GL000900	5-amino-1-(5-phospho-D-ribosyl)imidazole:carbon-dioxide ligase (ADP-forming)	6.3.4.18	Purine metabolism	Nucleotide metabolism
	AC5u0009GL000967	AC5u0009GL000967	AC5u0009GL000967	GMP synthase	6.3.5.2	Purine metabolism	Nucleotide metabolism
	AC5u0009GL001026	AC5u0009GL001026	AC5u0009GL001026	Ribonucleoside-triphosphate reductase (ATP) (flavodoxin)		Purine metabolism	Nucleotide metabolism
	AC5u0009GL001054	AC5u0009GL001054	AC5u0009GL001054	deoxyadenosine kinase	2.7.1.145; 2.7.1.74; 2.7.1.76	Purine metabolism	Nucleotide metabolism
	AC5u0009GL001087	AC5u0009GL001087	AC5u0009GL001087	ribonucleoside-diphosphate reductase (ADP)	1.17.4.1	Purine metabolism	Nucleotide metabolism
	AC5u0009GL001221	AC5u0009GL001221	AC5u0009GL001221	deoxyadenosine kinase	2.7.1.145; 2.7.1.74; 2.7.1.76	Purine metabolism	Nucleotide metabolism
	AC5u0009GL001278	AC5u0009GL001278	AC5u0009GL001278	5'-nucleotidase (AMP)	3.1.3.5	Purine metabolism	Nucleotide metabolism
	AC5u0009GL001344	AC5u0009GL001344	AC5u0009GL001344	ADPribose diphosphatase	3.6.1.13	Purine metabolism	Nucleotide metabolism
	AC5u0009GL001353	AC5u0009GL001353	AC5u0009GL001353	phosphoribosylpyrophosphate synthetase	2.7.6.1	Purine metabolism	Nucleotide metabolism
	AC5u0009GL001465	AC5u0009GL001465	AC5u0009GL001465	bis(5'-nucleosyl)-tetraphosphatase	3.6.1.41	Purine metabolism	Nucleotide metabolism
	AC5u0009GL001728	AC5u0009GL001728	AC5u0009GL001728	ribonucleoside-triphosphate reductase (ATP)	1.17.4.2	Purine metabolism	Nucleotide metabolism
	AC5u0009GL001811	AC5u0009GL001811	AC5u0009GL001811	GTP diphosphokinase	2.7.6.5	Purine metabolism	Nucleotide metabolism
	AC5u0009GL001821	AC5u0009GL001821	AC5u0009GL001821	adenine phosphoribosyltransferase	2.4.2.7; 2.4.2.8	Purine metabolism	Nucleotide metabolism
	AC5u0009GL001940	AC5u0009GL001940	AC5u0009GL001940	ribonucleoside-triphosphate reductase (ATP)	1.17.4.2	Purine metabolism	Nucleotide metabolism
	AC5u0009GL002084	AC5u0009GL002084	AC5u0009GL002084	purine nucleosidase (adenosine)	3.2.2.7; 3.2.2.8;3.2.2.1	Purine metabolism	Nucleotide metabolism
	AC5u0009GL002151	AC5u0009GL002151	AC5u0009GL002151	ribonucleoside-diphosphate reductase (ADP)	1.17.4.1	Purine metabolism	Nucleotide metabolism
	AC5u0009GL000199	AC5u0009GL000199		uridylate kinase (dUMP)	2.7.4.4; 2.7.4.9;2.7.4.13;2.7.4.9	Pyrimidine metabolism	Nucleotide metabolism
	AC5u0009GL000252	AC5u0009GL000252		Molybdopterin guanine dinucleotide synthase		Pyrimidine metabolism	Nucleotide metabolism
	AC5u0009GL000253	AC5u0009GL000253		Molybdopterin guanine dinucleotide synthase		Pyrimidine metabolism	Nucleotide metabolism
	AC5u0009GL000351	AC5u0009GL000351		CTP synthase (NH3)	6.3.4.2	Pyrimidine metabolism	Nucleotide metabolism
	AC5u0009GL000376	AC5u0009GL000376		Guanine reversible transport via proton symport		Pyrimidine metabolism	Nucleotide metabolism
	AC5u0009GL000377	AC5u0009GL000377		5-Methylcytosine aminohydrolase	3.5.4.1	Pyrimidine metabolism	Nucleotide metabolism
	AC5u0009GL000690	AC5u0009GL000690		Guanine reversible transport via proton symport		Pyrimidine metabolism	Nucleotide metabolism
	AC5u0009GL000691	AC5u0009GL000691		Guanine reversible transport via proton symport		Pyrimidine metabolism	Nucleotide metabolism
	AC5u0009GL001259	AC5u0009GL001259		D-serine dehydrogenase		Pyrimidine metabolism	Nucleotide metabolism
	AC5u0009GL000071	AC5u0009GL000071	AC5u0009GL000071	Adenylyl-sulfate kinase	2.7.1.25	Pyrimidine metabolism	Nucleotide metabolism
	AC5u0009GL000115	AC5u0009GL000115	AC5u0009GL000115	uracil phosphoribosyltransferase	2.4.2.9	Pyrimidine metabolism	Nucleotide metabolism
	AC5u0009GL000120	AC5u0009GL000120	AC5u0009GL000120	deoxyuridine kinase (ATP:Deoxyuridine)	2.7.1.145; 2.7.1.21	Pyrimidine metabolism	Nucleotide metabolism
	AC5u0009GL000169	AC5u0009GL000169	AC5u0009GL000169	GDP diphosphokinase	2.7.6.5	Pyrimidine metabolism	Nucleotide metabolism
	AC5u0009GL000186	AC5u0009GL000186	AC5u0009GL000186	yUMP synthetase		Pyrimidine metabolism	Nucleotide metabolism
	AC5u0009GL000319	AC5u0009GL000319	AC5u0009GL000319	yUMP synthetase		Pyrimidine metabolism	Nucleotide metabolism
	AC5u0009GL000367	AC5u0009GL000367	AC5u0009GL000367	CTP synthase (glutamine)	6.3.4.2	Pyrimidine metabolism	Nucleotide metabolism
	AC5u0009GL000571	AC5u0009GL000571	AC5u0009GL000571	CTP synthase (NH3)	6.3.4.2	Pyrimidine metabolism	Nucleotide metabolism
	AC5u0009GL000733	AC5u0009GL000733	AC5u0009GL000733	dUTP diphosphatase	3.6.1.-; 3.6.1.23; 3.6.1.8; 3.6.1.9	Pyrimidine metabolism	Nucleotide metabolism
	AC5u0009GL000758	AC5u0009GL000758	AC5u0009GL000758	5-Methylcytosine aminohydrolase	3.5.4.1	Pyrimidine metabolism	Nucleotide metabolism
	AC5u0009GL000763	AC5u0009GL000763	AC5u0009GL000763	dTMP kinase	2.7.4.12; 2.7.4.13; 2.7.4.9	Pyrimidine metabolism	Nucleotide metabolism
	AC5u0009GL001033	AC5u0009GL001033	AC5u0009GL001033	(R)-5,6-dihydrothymine:NAD+ oxidoreductase	1.3.1.1; 1.3.1.2	Pyrimidine metabolism	Nucleotide metabolism
	AC5u0009GL001034	AC5u0009GL001034	AC5u0009GL001034	(R)-5,6-dihydrothymine:NAD+ oxidoreductase	1.3.1.1; 1.3.1.2	Pyrimidine metabolism	Nucleotide metabolism
	AC5u0009GL001243	AC5u0009GL001243	AC5u0009GL001243	yUMP synthetase		Pyrimidine metabolism	Nucleotide metabolism
	AC5u0009GL001387	AC5u0009GL001387	AC5u0009GL001387	DCMP deaminase		Pyrimidine metabolism	Nucleotide metabolism
	AC5u0009GL001489	AC5u0009GL001489	AC5u0009GL001489	yUMP synthetase		Pyrimidine metabolism	Nucleotide metabolism
	AC5u0009GL001493	AC5u0009GL001493	AC5u0009GL001493	orotate phosphoribosyltransferase	2.4.2.10	Pyrimidine metabolism	Nucleotide metabolism
	AC5u0009GL001494	AC5u0009GL001494	AC5u0009GL001494	orotidine-5'-phosphate decarboxylase	4.1.1.23	Pyrimidine metabolism	Nucleotide metabolism
	AC5u0009GL001495	AC5u0009GL001495	AC5u0009GL001495	Dihydoorotic acid dehydrogenase irreversible	1.3.99.11	Pyrimidine metabolism	Nucleotide metabolism
	AC5u0009GL001496	AC5u0009GL001496	AC5u0009GL001496	dihydroorotase	3.5.2.3	Pyrimidine metabolism	Nucleotide metabolism
	AC5u0009GL001506	AC5u0009GL001506	AC5u0009GL001506	pyrimidine-nucleoside phosphorylase (cytosine)	2.4.2.2	Pyrimidine metabolism	Nucleotide metabolism
	AC5u0009GL001528	AC5u0009GL001528	AC5u0009GL001528	yUMP synthetase		Pyrimidine metabolism	Nucleotide metabolism
	AC5u0009GL001567	AC5u0009GL001567	AC5u0009GL001567	thymidylate synthase	2.1.1.45	Pyrimidine metabolism	Nucleotide metabolism
	AC5u0009GL001574	AC5u0009GL001574	AC5u0009GL001574	cytidylate kinase (CMP)	2.7.4.14; 2.7.4.25	Pyrimidine metabolism	Nucleotide metabolism
	AC5u0009GL001662	AC5u0009GL001662	AC5u0009GL001662	Cytidine hydrolase	3.2.2.3; 3.2.2.8	Pyrimidine metabolism	Nucleotide metabolism
	AC5u0009GL001778	AC5u0009GL001778	AC5u0009GL001778	Cytidine hydrolase	3.2.2.3; 3.2.2.8	Pyrimidine metabolism	Nucleotide metabolism
	AC5u0009GL001809	AC5u0009GL001809	AC5u0009GL001809	yUMP synthetase		Pyrimidine metabolism	Nucleotide metabolism
	AC5u0009GL001888	unique genes identified in the KUB-AC5 metabolic network	unique genes identified in the KUB-AC5 metabolic network	Cobalt transport via ABC system		transport	transport
	AC5u0009GL000082	AC5u0009GL000082		4-aminobutyrate/glutamate antiport		Transport	Transport
	AC5u0009GL000260	AC5u0009GL000260		nitrite transport out via proton antiport		Transport	Transport
	AC5u0009GL001042	AC5u0009GL001042		D-alanine transport via proton symport		Transport	Transport
	AC5u0009GL001157	AC5u0009GL001157		4-aminobutyrate/glutamate antiport		Transport	Transport
	AC5u0009GL001663	AC5u0009GL001663		thymidine transport in via proton symport		Transport	Transport
	AC5u0009GL001664	AC5u0009GL001664		D-alanine transport via proton symport		Transport	Transport
	AC5u0009GL002036	AC5u0009GL002036		NMN permease		Transport	Transport
	AC5u0009GL000111	AC5u0009GL000111	AC5u0009GL000111	uracil transport in via proton symport		transport	transport
	AC5u0009GL000124	AC5u0009GL000124	AC5u0009GL000124	Arginine/ornithine antiporter		transport	transport
	AC5u0009GL000125	AC5u0009GL000125	AC5u0009GL000125	Arginine/ornithine antiporter		transport	transport
	AC5u0009GL000138	AC5u0009GL000138	AC5u0009GL000138	Copper export via ATPase	3.6.3.-; 3.6.3.4; 7.2.2.9	transport	transport
	AC5u0009GL000151	AC5u0009GL000151	AC5u0009GL000151	D-glucose transport in via proton symport		transport	transport
	AC5u0009GL000164	AC5u0009GL000164	AC5u0009GL000164	L-arginine transport via ABC system	3.6.3.21	transport	transport
	AC5u0009GL000165	AC5u0009GL000165	AC5u0009GL000165	D-cysteine transport via ABC system		transport	transport
	AC5u0009GL000316	AC5u0009GL000316	AC5u0009GL000316	Cobalt transport via ABC system		transport	transport
	AC5u0009GL000317	AC5u0009GL000317	AC5u0009GL000317	Cobalt transport via ABC system		transport	transport
	AC5u0009GL000318	AC5u0009GL000318	AC5u0009GL000318	Cobalt transport via ABC system		transport	transport
	AC5u0009GL000409	AC5u0009GL000409	AC5u0009GL000409	maltose transport in/out via proton symport		transport	transport
	AC5u0009GL000586	AC5u0009GL000586	AC5u0009GL000586	manganese transport via ABC system	3.6.3.35	transport	transport
	AC5u0009GL000587	AC5u0009GL000587	AC5u0009GL000587	manganese transport via ABC system	3.6.3.35	transport	transport
	AC5u0009GL000588	AC5u0009GL000588	AC5u0009GL000588	manganese transport via ABC system	3.6.3.35	transport	transport
	AC5u0009GL000605	AC5u0009GL000605	AC5u0009GL000605	sodium transport in/out via proton antiport (one H+)		transport	transport
	AC5u0009GL000612	AC5u0009GL000612	AC5u0009GL000612	D-methionine transport via ABC system		transport	transport
	AC5u0009GL000613	AC5u0009GL000613	AC5u0009GL000613	D-methionine transport via ABC system		transport	transport
	AC5u0009GL000614	AC5u0009GL000614	AC5u0009GL000614	D-methionine transport via ABC system		transport	transport
	AC5u0009GL000667	AC5u0009GL000667	AC5u0009GL000667	L-histidine transport via ABC system		transport	transport
	AC5u0009GL000668	AC5u0009GL000668	AC5u0009GL000668	D-cysteine transport via ABC system		transport	transport
	AC5u0009GL000669	AC5u0009GL000669	AC5u0009GL000669	L-arginine transport via ABC system	3.6.3.21	transport	transport
	AC5u0009GL000727	AC5u0009GL000727	AC5u0009GL000727	D-cysteine transport via ABC system		transport	transport
	AC5u0009GL000728	AC5u0009GL000728	AC5u0009GL000728	D-cysteine transport via ABC system		transport	transport
	AC5u0009GL000729	AC5u0009GL000729	AC5u0009GL000729	D-cysteine transport via ABC system		transport	transport
	AC5u0009GL000800	AC5u0009GL000800	AC5u0009GL000800	L-histidine transport via ABC system		transport	transport
	AC5u0009GL000834	AC5u0009GL000834	AC5u0009GL000834	Sulfate transporter via ABC		transport	transport
	AC5u0009GL000914	AC5u0009GL000914	AC5u0009GL000914	L-proline transport via ABC system		Transport	Transport
	AC5u0009GL000915	AC5u0009GL000915	AC5u0009GL000915	choline transport via ABC system		transport	transport
	AC5u0009GL000916	AC5u0009GL000916	AC5u0009GL000916	L-proline transport via ABC system		Transport	Transport
	AC5u0009GL000918	AC5u0009GL000918	AC5u0009GL000918	betaine (glycine betaine) transport in/out via proton symport		transport	transport
	AC5u0009GL000940	AC5u0009GL000940	AC5u0009GL000940	L-tyrosine transport in/out via proton symport		transport	transport
	AC5u0009GL000984	AC5u0009GL000984	AC5u0009GL000984	D-glucose transport in via proton symport		transport	transport
	AC5u0009GL001081	AC5u0009GL001081	AC5u0009GL001081	Sulfate transporter via ABC		transport	transport
	AC5u0009GL001105	AC5u0009GL001105	AC5u0009GL001105	L-serine transport out via proton antiport		transport	transport
	AC5u0009GL001158	AC5u0009GL001158	AC5u0009GL001158	Arginine/ornithine antiporter		transport	transport
	AC5u0009GL001181	AC5u0009GL001181	AC5u0009GL001181	maltose transport in/out via proton symport		transport	transport
	AC5u0009GL001184	AC5u0009GL001184	AC5u0009GL001184	maltose transport in/out via proton symport		transport	transport
	AC5u0009GL001196	AC5u0009GL001196	AC5u0009GL001196	L-isoeucine transport in/out via proton symport		transport	transport
	AC5u0009GL001214	AC5u0009GL001214	AC5u0009GL001214	sodium transport in/out via proton antiport (one H+)		transport	transport
	AC5u0009GL001217	AC5u0009GL001217	AC5u0009GL001217	Hydroxymethylpyrimidine ABC transporter		transport	transport
	AC5u0009GL001218	AC5u0009GL001218	AC5u0009GL001218	Hydroxymethylpyrimidine ABC transporter		transport	transport
	AC5u0009GL001222	AC5u0009GL001222	AC5u0009GL001222	L-lysine transport in/out via proton symport		transport	transport
	AC5u0009GL001225	AC5u0009GL001225	AC5u0009GL001225	L-serine transport out via proton antiport		transport	transport
	AC5u0009GL001226	AC5u0009GL001226	AC5u0009GL001226	L-serine transport out via proton antiport		transport	transport
	AC5u0009GL001233	AC5u0009GL001233	AC5u0009GL001233	D-cysteine transport via ABC system		transport	transport
	AC5u0009GL001234	AC5u0009GL001234	AC5u0009GL001234	L-glutamine transport via ABC system	3.6.3.21	transport	transport
	AC5u0009GL001235	AC5u0009GL001235	AC5u0009GL001235	L-glutamine transport via ABC system	3.6.3.21	transport	transport
	AC5u0009GL001236	AC5u0009GL001236	AC5u0009GL001236	L-glutamine transport via ABC system	3.6.3.21	transport	transport
	AC5u0009GL001302	AC5u0009GL001302	AC5u0009GL001302	manganese transport in/out via proton symport		transport	transport
	AC5u0009GL001304	AC5u0009GL001304	AC5u0009GL001304	potassium transport via ABC system		transport	transport
	AC5u0009GL001305	AC5u0009GL001305	AC5u0009GL001305	potassium transport via ABC system		transport	transport
	AC5u0009GL001313	AC5u0009GL001313	AC5u0009GL001313	phosphate transport via ABC system	3.6.3.27; 7.3.2.1	transport	transport
	AC5u0009GL001314	AC5u0009GL001314	AC5u0009GL001314	Diphosphate transport in via ABC system		Transport	Transport
	AC5u0009GL001315	AC5u0009GL001315	AC5u0009GL001315	Diphosphate transport in via ABC system		Transport	Transport
	AC5u0009GL001316	AC5u0009GL001316	AC5u0009GL001316	Diphosphate transport in via ABC system		Transport	Transport
	AC5u0009GL001317	AC5u0009GL001317	AC5u0009GL001317	Diphosphate transport in via ABC system		Transport	Transport
	AC5u0009GL001364	AC5u0009GL001364	AC5u0009GL001364	D-gluconate transport via proton symport, reversible		transport	transport
	AC5u0009GL001435	AC5u0009GL001435	AC5u0009GL001435	Sucrose transport via permease		transport	transport
	AC5u0009GL001437	AC5u0009GL001437	AC5u0009GL001437	Arginine/ornithine antiporter		transport	transport
	AC5u0009GL001438	AC5u0009GL001438	AC5u0009GL001438	Arginine/ornithine antiporter		transport	transport
	AC5u0009GL001484	AC5u0009GL001484	AC5u0009GL001484	Arginine/ornithine antiporter		transport	transport
	AC5u0009GL001485	AC5u0009GL001485	AC5u0009GL001485	L-tyrosine transport in/out via proton symport		transport	transport
	AC5u0009GL001486	AC5u0009GL001486	AC5u0009GL001486	xanthine transport in via proton symport		transport	transport
	AC5u0009GL001488	AC5u0009GL001488	AC5u0009GL001488	cobalt transport in/out via permease (no H+)		transport	transport
	AC5u0009GL001499	AC5u0009GL001499	AC5u0009GL001499	L-isoeucine transport in/out via proton symport		transport	transport
	AC5u0009GL001500	AC5u0009GL001500	AC5u0009GL001500	L-isoeucine transport in/out via proton symport		transport	transport
	AC5u0009GL001518	AC5u0009GL001518	AC5u0009GL001518	D-glucose transport in via proton symport		transport	transport
	AC5u0009GL001541	AC5u0009GL001541	AC5u0009GL001541	D-gluconate transport via proton symport, reversible		transport	transport
	AC5u0009GL001666	AC5u0009GL001666	AC5u0009GL001666	D-cysteine transport via ABC system		transport	transport
	AC5u0009GL001667	AC5u0009GL001667	AC5u0009GL001667	L-glutamine transport via ABC system	3.6.3.21	transport	transport
	AC5u0009GL001684	AC5u0009GL001684	AC5u0009GL001684	L-arginine transport via ABC system	3.6.3.21	transport	transport
	AC5u0009GL001685	AC5u0009GL001685	AC5u0009GL001685	D-cysteine transport via ABC system		transport	transport
	AC5u0009GL001848	AC5u0009GL001848	AC5u0009GL001848	D-methionine transport via ABC system		transport	transport
	AC5u0009GL001849	AC5u0009GL001849	AC5u0009GL001849	L-arginine transport via ABC system	3.6.3.21	transport	transport
	AC5u0009GL001853	AC5u0009GL001853	AC5u0009GL001853	manganese transport in/out via proton symport		transport	transport
	AC5u0009GL001885	AC5u0009GL001885	AC5u0009GL001885	Cobalt transport via ABC system		transport	transport
	AC5u0009GL001886	AC5u0009GL001886	AC5u0009GL001886	Cobalt transport via ABC system		transport	transport
	AC5u0009GL001887	AC5u0009GL001887	AC5u0009GL001887	Cobalt transport via ABC system		transport	transport
	AC5u0009GL001930	AC5u0009GL001930	AC5u0009GL001930	Dihydroxyacetone transport via facilitated diffusion		transport	transport
	AC5u0009GL001971	AC5u0009GL001971	AC5u0009GL001971	Ribose transport via ABC system	3.6.3.17	transport	transport
	AC5u0009GL002019	AC5u0009GL002019	AC5u0009GL002019	galactose transport in/out via proton symport		transport	transport
	AC5u0009GL002024	AC5u0009GL002024	AC5u0009GL002024	L-glutamate transport in/out via proton symporter		transport	transport
	AC5u0009GL002064	AC5u0009GL002064	AC5u0009GL002064	L-isoeucine transport in/out via proton symport		transport	transport
	AC5u0009GL002080	AC5u0009GL002080	AC5u0009GL002080	putrescine transport via ABC system	3.6.3.31	transport	transport
	AC5u0009GL002081	AC5u0009GL002081	AC5u0009GL002081	putrescine transport via ABC system	3.6.3.31	transport	transport
	AC5u0009GL002082	AC5u0009GL002082	AC5u0009GL002082	putrescine transport via ABC system	3.6.3.31	transport	transport
	AC5u0009GL002083	AC5u0009GL002083	AC5u0009GL002083	choline transport via ABC system		transport	transport
	AC5u0009GL002112	AC5u0009GL002112	AC5u0009GL002112	maltose transport in/out via proton symport		transport	transport
	AC5u0009GL002127	AC5u0009GL002127	AC5u0009GL002127	L-arginine transport via ABC system	3.6.3.21	transport	transport
	AC5u0009GL002128	AC5u0009GL002128	AC5u0009GL002128	D-cysteine transport via ABC system		transport	transport
	AC5u0009GL002129	AC5u0009GL002129	AC5u0009GL002129	L-histidine transport via ABC system		transport	transport
	AC5u0009GL000414	AC5u0009GL000414	AC5u0009GL000414	Cardiolipin Synthase (LRE specific)	2.7.8.-	unclassified	unclassified
	AC5u0009GL000415	AC5u0009GL000415	AC5u0009GL000415	Cardiolipin Synthase (LRE specific)	2.7.8.-	unclassified	unclassified
	AC5u0009GL000468	AC5u0009GL000468	AC5u0009GL000468	L-2-hydroxyisocaproate dehydrogenase		unclassified	unclassified
	AC5u0009GL000611	AC5u0009GL000611	AC5u0009GL000611	L-2-hydroxyisocaproate dehydrogenase		unclassified	unclassified
	AC5u0009GL000682	AC5u0009GL000682	AC5u0009GL000682	MoaD:cysteine sulfur transferase	2.8.1.7	unclassified	unclassified
	AC5u0009GL001152	AC5u0009GL001152	AC5u0009GL001152	CPS synthase complex, LRE specific	3.1.3.48	unclassified	unclassified
	AC5u0009GL001170	AC5u0009GL001170	AC5u0009GL001170	L-2-hydroxyisocaproate dehydrogenase		unclassified	unclassified
	AC5u0009GL001244	AC5u0009GL001244	AC5u0009GL001244	lysylphosphatidyl-glycerol synthetase	2.3.2.3	unclassified	unclassified
	AC5u0009GL001282	AC5u0009GL001282	AC5u0009GL001282	CPS synthase complex, LRE specific	3.1.3.48	unclassified	unclassified
	AC5u0009GL001425	AC5u0009GL001425	AC5u0009GL001425	CPS synthase complex, LRE specific	3.1.3.48	unclassified	unclassified
	AC5u0009GL001426	AC5u0009GL001426	AC5u0009GL001426	CPS synthase complex, LRE specific	3.1.3.48	unclassified	unclassified
	AC5u0009GL001454	AC5u0009GL001454	AC5u0009GL001454	CPS synthase complex, LRE specific	3.1.3.48	unclassified	unclassified
	AC5u0009GL001760	AC5u0009GL001760	AC5u0009GL001760	MoaD:cysteine sulfur transferase	2.8.1.7	unclassified	unclassified
	AC5u0009GL001791	AC5u0009GL001791	AC5u0009GL001791	CPS synthase complex, LRE specific	3.1.3.48	unclassified	unclassified
	AC5u0009GL001889	AC5u0009GL001889	AC5u0009GL001889	Precorrin-2 C20-methyltransferase	2.1.1.130	unclassified	unclassified
	AC5u0009GL001891	AC5u0009GL001891	AC5u0009GL001891	uroporphyrinogen methyltransferase	2.1.1.107	unclassified	unclassified
	AC5u0009GL001894	AC5u0009GL001894	AC5u0009GL001894	Precorrin-6A synthase (deacetylating)		unclassified	unclassified
	AC5u0009GL001898	AC5u0009GL001898	AC5u0009GL001898	Precorrin-6A synthase (deacetylating)		unclassified	unclassified
	AC5u0009GL001912	AC5u0009GL001912	AC5u0009GL001912	2-methylpropanol dehydrogenase	1.2.1.98	unclassified	unclassified
	AC5u0009GL001937	AC5u0009GL001937	AC5u0009GL001937	CPS synthase complex, LRE specific	3.1.3.48	unclassified	unclassified
	AC5u0009GL002046	AC5u0009GL002046	AC5u0009GL002046	Cardiolipin Synthase (LRE specific)	2.7.8.-	unclassified	unclassified
	AC5u0009GL000883	unique genes identified in the KUB-AC5 metabolic network	unique genes identified in the KUB-AC5 metabolic network	4-carboxymuconolactone decarboxylase	4.1.1.44	Benzoate degradation	Xenobiotics biodegradation and metabolism
	AC5u0009GL001477	unique genes identified in the KUB-AC5 metabolic network	unique genes identified in the KUB-AC5 metabolic network	4-oxalocrotonate tautomerase	5.3.2.6	Benzoate degradation	Xenobiotics biodegradation and metabolism
	AC5u0009GL000437	AC5u0009GL000437	AC5u0009GL000437	5-methyltetrahydropteroyltri-L-glutamate:L-selenohomocysteine Se-methyltransferase	2.1.1.14	Selenocompound metabolism	Xenobiotics biodegradation and metabolism
	AC5u0009GL000798	AC5u0009GL000798	AC5u0009GL000798	hydrogen selenide:NADP+ oxidoreductase	1.8.1.9	Selenocompound metabolism	Xenobiotics biodegradation and metabolism
	AC5u0009GL000835	AC5u0009GL000835	AC5u0009GL000835	hydrogen selenide:NADP+ oxidoreductase	1.8.1.9	Selenocompound metabolism	Xenobiotics biodegradation and metabolism
	AC5u0009GL001080	AC5u0009GL001080	AC5u0009GL001080	hydrogen selenide:NADP+ oxidoreductase	1.8.1.9	Selenocompound metabolism	Xenobiotics biodegradation and metabolism
	AC5u0009GL001474	AC5u0009GL001474	AC5u0009GL001474	hydrogen selenide:NADP+ oxidoreductase	1.8.1.9	Selenocompound metabolism	Xenobiotics biodegradation and metabolism

## Sheet: Table S2
	Table S2: List of genes, metabolic functions, EC numbers and sub-categories classified in carbohydrate metabolism.
	Genes in iTN656	METABOLIC FUNCTION	EC-NUMBER	Sub-categories	Metabolic functional categories
	AC5u0009GL000584	UDP-N-acetylglucosamine diphosphorylase	2.7.7.23	Amino sugar and nucleotide sugar metabolism	Carbohydrate metabolism
	AC5u0009GL000746	UDP-N-acetylglucosamine 2-epimerase	5.1.3.14	Amino sugar and nucleotide sugar metabolism	Carbohydrate metabolism
	AC5u0009GL000987	phosphoglucosamine mutase	5.4.2.10	Amino sugar and nucleotide sugar metabolism	Carbohydrate metabolism
	AC5u0009GL001165	UDP-N-acetylglucosamine 2-epimerase	5.1.3.14	Amino sugar and nucleotide sugar metabolism	Carbohydrate metabolism
	AC5u0009GL001275	glucosamine-6-phosphate deaminase	3.5.99.6	Amino sugar and nucleotide sugar metabolism	Carbohydrate metabolism
	AC5u0009GL000322	(R,R)-butanediol dehydrogenase	1.1.1.4	Butanoate metabolism	Carbohydrate metabolism
	AC5u0009GL000906	acetolactate decarboxylase	4.1.1.5	Butanoate metabolism	Carbohydrate metabolism
	AC5u0009GL002012	mannose-6-phosphate isomerase	5.3.1.8	Fructose and mannose metabolism	Carbohydrate metabolism
	AC5u0009GL000639	D-fructose 1-phosphate phosphatase		Fructose and mannose metabolism	Carbohydrate metabolism
	AC5u0009GL001746	fructokinase	2.7.1.4;2.7.1.1;2.7.1.4	Fructose and mannose metabolism	Carbohydrate metabolism
	AC5u0009GL001752	D-fructose 6-phosphate phosphatase		Fructose and mannose metabolism	Carbohydrate metabolism
	AC5u0009GL002157	D-fructose 1-phosphate phosphatase		Fructose and mannose metabolism	Carbohydrate metabolism
	AC5u0009GL001852	D-mannitol dehydrogenase	1.1.1.67	Fructose and mannose metabolism	Carbohydrate metabolism
	AC5u0009GL002062	mannitol-1-phosphate 5-dehydrogenase	1.1.1.17	Fructose and mannose metabolism	Carbohydrate metabolism
	AC5u0009GL002089	D-fructose 1-phosphate phosphatase		Fructose and mannose metabolism	Carbohydrate metabolism
	AC5u0009GL000721	beta-galactosidase	3.2.1.108; 3.2.1.23;3.2.1.108;3.2.1.23	Galactose metabolism	Carbohydrate metabolism
	AC5u0009GL001150	Undecaprenyl-phosphate glucose phosphotransferase		Galactose metabolism	Carbohydrate metabolism
	AC5u0009GL001448	Undecaprenyl-phosphate glucose phosphotransferase		Galactose metabolism	Carbohydrate metabolism
	AC5u0009GL001797	Undecaprenyl-phosphate glucose phosphotransferase		Galactose metabolism	Carbohydrate metabolism
	AC5u0009GL000722	beta-galactosidase	3.2.1.108; 3.2.1.23;3.2.1.108;3.2.1.23	Galactose metabolism	Carbohydrate metabolism
	AC5u0009GL000772	UDPglucose 4-epimerase	5.1.3.2	Galactose metabolism	Carbohydrate metabolism
	AC5u0009GL000794	UTP-glucose-1-phosphate uridylyltransferase	2.7.7.64; 2.7.7.9;2.7.7.64;2.7.7.9	Galactose metabolism	Carbohydrate metabolism
	AC5u0009GL000933	Raffinose galactohydrolase	3.2.1.22	Galactose metabolism	Carbohydrate metabolism
	AC5u0009GL001430	aldose 1-epimerase	5.1.3.3	Galactose metabolism	Carbohydrate metabolism
	AC5u0009GL001744	Raffinose galactohydrolase	3.2.1.22	Galactose metabolism	Carbohydrate metabolism
	AC5u0009GL002027	galactose-1-phosphate uridylyltransferase	2.7.7.10; 2.7.7.64	Galactose metabolism	Carbohydrate metabolism
	AC5u0009GL002028	Galactokinase	2.7.1.6	Galactose metabolism	Carbohydrate metabolism
	AC5u0009GL001427	UDPgalactopyranose mutase	5.4.99.9	Galactose metabolism	Carbohydrate metabolism
	AC5u0009GL001456	UDPgalactopyranose mutase	5.4.99.9	Galactose metabolism	Carbohydrate metabolism
	AC5u0009GL000357	pyruvate kinase	2.7.1.40	Glycolysis / Gluconeogenesis	Carbohydrate metabolism
	AC5u0009GL000150	Maltose O-acetyltransferase	2.3.1.79	Glycolysis / Gluconeogenesis	Carbohydrate metabolism
	AC5u0009GL000472	Maltose O-acetyltransferase	2.3.1.79	Glycolysis / Gluconeogenesis	Carbohydrate metabolism
	AC5u0009GL001180	Trehalose-6-phosphate hydrolase	3.2.1.93; 3.2.1.122	Glycolysis / Gluconeogenesis	Carbohydrate metabolism
	AC5u0009GL002025	alkaline phosphatase	3.1.3.-; 3.1.3.1; 3.1.3.2	Glycolysis / Gluconeogenesis	Carbohydrate metabolism
	AC5u0009GL000061	glucokinase	2.7.1.2;2.7.1.1;2.7.1.2	Glycolysis / Gluconeogenesis	Carbohydrate metabolism
	AC5u0009GL000149	Glucose-6-phosphate isomerase	5.1.3.15; 5.3.1.9	Glycolysis / Gluconeogenesis	Carbohydrate metabolism
	AC5u0009GL000359	triose-phosphate isomerase	5.3.1.1	Glycolysis / Gluconeogenesis	Carbohydrate metabolism
	AC5u0009GL000360	fructose-bisphosphate aldolase	4.1.2.13	Glycolysis / Gluconeogenesis	Carbohydrate metabolism
	AC5u0009GL000361	phosphoglycerate mutase	5.4.2.1; 5.4.2.11; 5.4.2.12	Glycolysis / Gluconeogenesis	Carbohydrate metabolism
	AC5u0009GL000724	phosphoglycerate mutase	5.4.2.1; 5.4.2.11; 5.4.2.12	Glycolysis / Gluconeogenesis	Carbohydrate metabolism
	AC5u0009GL000802	phosphoglucomutase	5.4.2.2; 5.4.2.5; 5.4.2.8	Glycolysis / Gluconeogenesis	Carbohydrate metabolism
	AC5u0009GL000888	phosphoglycerate mutase	5.4.2.1; 5.4.2.11; 5.4.2.12	Glycolysis / Gluconeogenesis	Carbohydrate metabolism
	AC5u0009GL000936	triose-phosphate isomerase	5.3.1.1	Glycolysis / Gluconeogenesis	Carbohydrate metabolism
	AC5u0009GL000959	phosphoglycerate mutase	5.4.2.1; 5.4.2.11; 5.4.2.12	Glycolysis / Gluconeogenesis	Carbohydrate metabolism
	AC5u0009GL000964	alkaline phosphatase	3.1.3.-; 3.1.3.1; 3.1.3.2	Glycolysis / Gluconeogenesis	Carbohydrate metabolism
	AC5u0009GL001350	phosphoglycerate mutase	5.4.2.1; 5.4.2.11; 5.4.2.12	Glycolysis / Gluconeogenesis	Carbohydrate metabolism
	AC5u0009GL001374	pyruvate dehydrogenase	1.2.1.-; 1.2.1.51; 1.2.4.1; 1.8.1.4; 2.3.1.12	Glycolysis / Gluconeogenesis	Carbohydrate metabolism
	AC5u0009GL001375	pyruvate dehydrogenase	1.2.1.-; 1.2.1.51; 1.2.4.1; 1.8.1.4; 2.3.1.12	Glycolysis / Gluconeogenesis	Carbohydrate metabolism
	AC5u0009GL001376	pyruvate dehydrogenase	1.2.1.-; 1.2.1.51; 1.2.4.1; 1.8.1.4; 2.3.1.12	Glycolysis / Gluconeogenesis	Carbohydrate metabolism
	AC5u0009GL001483	phosphoglycerate mutase	5.4.2.1; 5.4.2.11; 5.4.2.12	Glycolysis / Gluconeogenesis	Carbohydrate metabolism
	AC5u0009GL001585	pyruvate kinase	2.7.1.40	Glycolysis / Gluconeogenesis	Carbohydrate metabolism
	AC5u0009GL001869	glyceraldehyde-3-phosphate dehydrogenase (NAD)	1.2.1.12; 1.2.1.59	Glycolysis / Gluconeogenesis	Carbohydrate metabolism
	AC5u0009GL001870	phosphoglycerate kinase	2.7.2.3	Glycolysis / Gluconeogenesis	Carbohydrate metabolism
	AC5u0009GL001871	triose-phosphate isomerase	5.3.1.1	Glycolysis / Gluconeogenesis	Carbohydrate metabolism
	AC5u0009GL001872	enolase	4.2.1.11	Glycolysis / Gluconeogenesis	Carbohydrate metabolism
	AC5u0009GL001908	phosphoglycerate mutase	5.4.2.1; 5.4.2.11; 5.4.2.12	Glycolysis / Gluconeogenesis	Carbohydrate metabolism
	AC5u0009GL000699	oxalyl-CoA decarboxylase	4.1.1.8	Glyoxylate and dicarboxylate metabolism	Carbohydrate metabolism
	AC5u0009GL000698	Oxalyl-CoA decarboxylase	4.1.1.8	Glyoxylate and dicarboxylate metabolism	Carbohydrate metabolism
	AC5u0009GL001052	myo-inositol 1-phosphatase	3.1.3.25	Inositol phosphate metabolism	Carbohydrate metabolism
	AC5u0009GL001955	myo-inositol 1-phosphatase	3.1.3.25	Inositol phosphate metabolism	Carbohydrate metabolism
	AC5u0009GL000462	2,5-diketo-D-gluconate reductase (NADPH)	1.1.1.-; 1.1.1.215	Pentose and glucuronate interconversions	Carbohydrate metabolism
	AC5u0009GL000399	2,5-diketo-D-gluconate reductase	1.1.1.346	Pentose and glucuronate interconversions	Carbohydrate metabolism
	AC5u0009GL000463	2,5-diketo-D-gluconate reductase	1.1.1.346	Pentose and glucuronate interconversions	Carbohydrate metabolism
	AC5u0009GL002037	2,5-diketo-D-gluconate reductase	1.1.1.346	Pentose and glucuronate interconversions	Carbohydrate metabolism
	AC5u0009GL002017	phosphogluconate dehydrogenase	1.1.1.351; 1.1.1.44; 1.1.1.343	Pentose phosphate pathway	Carbohydrate metabolism
	AC5u0009GL000019	ribulose 5-phosphate 3-epimerase	5.1.3.1	Pentose phosphate pathway	Carbohydrate metabolism
	AC5u0009GL000557	deoxyribose-phosphate aldolase	4.1.2.4	Pentose phosphate pathway	Carbohydrate metabolism
	AC5u0009GL000731	ribose-5-phosphate isomerase	5.3.1.6	Pentose phosphate pathway	Carbohydrate metabolism
	AC5u0009GL000923	phosphopentomutase	5.4.2.-; 5.4.2.2; 5.4.2.7	Pentose phosphate pathway	Carbohydrate metabolism
	AC5u0009GL000982	Deoxyribokinase	2.7.1.15	Pentose phosphate pathway	Carbohydrate metabolism
	AC5u0009GL001057	Deoxyribokinase	2.7.1.15	Pentose phosphate pathway	Carbohydrate metabolism
	AC5u0009GL001322	6-phosphogluconolactonase	3.1.1.31	Pentose phosphate pathway	Carbohydrate metabolism
	AC5u0009GL001507	phosphopentomutase	5.4.2.-; 5.4.2.2; 5.4.2.7	Pentose phosphate pathway	Carbohydrate metabolism
	AC5u0009GL001508	deoxyribose-phosphate aldolase	4.1.2.4	Pentose phosphate pathway	Carbohydrate metabolism
	AC5u0009GL001543	gluconokinase	2.7.1.12	Pentose phosphate pathway	Carbohydrate metabolism
	AC5u0009GL001624	phosphoketolase	4.1.2.9	Pentose phosphate pathway	Carbohydrate metabolism
	AC5u0009GL001789	gluconokinase	2.7.1.12	Pentose phosphate pathway	Carbohydrate metabolism
	AC5u0009GL001859	gluconokinase	2.7.1.12	Pentose phosphate pathway	Carbohydrate metabolism
	AC5u0009GL002016	glucose 6-phosphate dehydrogenase	1.1.1.363; 1.1.1.49	Pentose phosphate pathway	Carbohydrate metabolism
	AC5u0009GL000624	Propionate kinase	2.7.2.15	propanoate metabolism	Carbohydrate metabolism
	AC5u0009GL000976	Phosphate acetyltransferase	2.3.1.8; 2.3.1.222	Propanoate metabolism	Carbohydrate metabolism
	AC5u0009GL001911	Propionate kinase	2.7.2.15	propanoate metabolism	Carbohydrate metabolism
	AC5u0009GL001913	aldehyde dehydrogenase		propanoate metabolism	Carbohydrate metabolism
	AC5u0009GL001918	Phosphate acetyltransferase	2.3.1.8; 2.3.1.222	Propanoate metabolism	Carbohydrate metabolism
	AC5u0009GL002172	Propionate kinase	2.7.2.15	propanoate metabolism	Carbohydrate metabolism
	AC5u0009GL001113	malolactic enzyme	1.1.1.38	Pyruvate metabolism	Carbohydrate metabolism
	AC5u0009GL000078	acylphosphatase	3.6.1.7	pyruvate metabolism	Carbohydrate metabolism
	AC5u0009GL001289	alcohol dehydrogenase (ethanol: NAD)	1.1.1.1; 1.1.1.71	Pyruvate metabolism	Carbohydrate metabolism
	AC5u0009GL001680	alcohol dehydrogenase (ethanol: NAD)	1.1.1.1; 1.1.1.71	Pyruvate metabolism	Carbohydrate metabolism
	AC5u0009GL001858	alcohol dehydrogenase (ethanol: NAD)	1.1.1.1; 1.1.1.71	Pyruvate metabolism	Carbohydrate metabolism
	AC5u0009GL000175	L-lactate dehydrogenase	1.1.1.27	Pyruvate metabolism	Carbohydrate metabolism
	AC5u0009GL000177	L-lactate dehydrogenase	1.1.1.27	Pyruvate metabolism	Carbohydrate metabolism
	AC5u0009GL000202	D-lactate dehydrogenase	1.1.1.28	Pyruvate metabolism	Carbohydrate metabolism
	AC5u0009GL000222	acetyl-CoA carboxylase	6.4.1.2	Pyruvate metabolism	Carbohydrate metabolism
	AC5u0009GL000223	acetyl-CoA carboxylase	6.4.1.2	Pyruvate metabolism	Carbohydrate metabolism
	AC5u0009GL000224	acetyl-CoA carboxylase	6.4.1.2	Pyruvate metabolism	Carbohydrate metabolism
	AC5u0009GL000226	acetyl-CoA carboxylase	6.4.1.2	Pyruvate metabolism	Carbohydrate metabolism
	AC5u0009GL000410	acetyl-CoA C-acetyltransferase	2.3.1.9	Pyruvate metabolism	Carbohydrate metabolism
	AC5u0009GL000420	D-lactate dehydrogenase	1.1.1.28	Pyruvate metabolism	Carbohydrate metabolism
	AC5u0009GL000754	acetaldehyde dehydrogenase (acetylating)	1.2.1.10	Pyruvate metabolism	Carbohydrate metabolism
	AC5u0009GL000790	alcohol dehydrogenase (ethanol: NAD)	1.1.1.1; 1.1.1.71	Pyruvate metabolism	Carbohydrate metabolism
	AC5u0009GL000844	L-lactate dehydrogenase	1.1.1.27	Pyruvate metabolism	Carbohydrate metabolism
	AC5u0009GL000955	D-lactate dehydrogenase	1.1.1.28	Pyruvate metabolism	Carbohydrate metabolism
	AC5u0009GL001071	L-lactate dehydrogenase	1.1.1.27	Pyruvate metabolism	Carbohydrate metabolism
	AC5u0009GL001116	L-lactate dehydrogenase	1.1.1.27	Pyruvate metabolism	Carbohydrate metabolism
	AC5u0009GL001119	Malic enzyme (NAD)	1.1.1.39; 1.1.1.38	Pyruvate metabolism	Carbohydrate metabolism
	AC5u0009GL001632	D-lactate dehydrogenase	1.1.1.28	Pyruvate metabolism	Carbohydrate metabolism
	AC5u0009GL001747	L-lactate dehydrogenase	1.1.1.27	Pyruvate metabolism	Carbohydrate metabolism
	AC5u0009GL000236	levansucrase	2.4.1.10	Starch and sucrose metabolism	Carbohydrate metabolism
	AC5u0009GL000632	ATP:alpha-D-glucose-1-phosphate adenylyltransferase	2.7.7.27	Starch and sucrose metabolism	Carbohydrate metabolism
	AC5u0009GL002164	ATP:alpha-D-glucose-1-phosphate adenylyltransferase	2.7.7.27	Starch and sucrose metabolism	Carbohydrate metabolism
	AC5u0009GL002111	Maltodextrin glucosidase (maltohexaose)	3.2.1.20	Starch and sucrose metabolism	Carbohydrate metabolism
	AC5u0009GL000274	alpha-glucosidase	3.2.1.20	Starch and sucrose metabolism	Carbohydrate metabolism
	AC5u0009GL000407	b-phosphoglucomutase	5.4.2.6	Starch and sucrose metabolism	Carbohydrate metabolism
	AC5u0009GL000408	maltose phosphorylase	2.4.1.64	Starch and sucrose metabolism	Carbohydrate metabolism
	AC5u0009GL001434	Sucrose phosphorylase	2.4.1.7	Starch and sucrose metabolism	Carbohydrate metabolism
	AC5u0009GL001824	maltose phosphorylase	2.4.1.64	Starch and sucrose metabolism	Carbohydrate metabolism
	AC5u0009GL001117	Fumarate reductase NADH		TCA cycle	Carbohydrate metabolism
	AC5u0009GL001188	Succinate dehydrogenase	1.3.5.1	TCA cycle	Carbohydrate metabolism
	AC5u0009GL001189	Succinate dehydrogenase	1.3.5.1	TCA cycle	Carbohydrate metabolism
	AC5u0009GL000780	Succinyldiaminopimelate transaminase	2.6.1.17	TCA cycle	Carbohydrate metabolism
	AC5u0009GL001118	fumarase	4.2.1.2	TCA cycle	Carbohydrate metabolism
	AC5u0009GL001348	isocitrate dehydrogenase (NADP)	1.1.1.42	TCA cycle	Carbohydrate metabolism
	AC5u0009GL001377	dihydrolipoamide dehydrogenase	1.8.1.4	TCA cycle	Carbohydrate metabolism

## Sheet: Table S3
	Table S3: List of EC-numbers identified in L. reuteri metabolic networks.														EC-NUMBER	METABOLIC FUNCTION	EC-NUMBER	SUBSYSTEM	Metabolic functional categories	EC-NUMBER
															3.6.1.15	ATP maintenance requirment	3.6.1.15; 3.6.1.3; 3.6.1.5; 3.6.1.8; 3.6.3.1; 3.6.3.10; 3.6.3.11; 3.6.3.12; 3.6.3.14; 3.6.3.15; 3.6.3.16; 3.6.3.17; 3.6.3.18; 3.6.3.19; 3.6.3.2; 3.6.3.20; 3.6.3.21; 3.6.3.22; 3.6.3.23; 3.6.3.24; 3.6.3.25; 3.6.3.26; 3.6.3.27; 3.6.3.28; 3.6.3.29; 3.6.3.3; 3.6.3.30; 3.6.3.31; 3.6.3.32; 3.6.3.33; 3.6.3.34; 3.6.3.35; 3.6.3.36; 3.6.3.37; 3.6.3.38; 3.6.3.39; 3.6.3.4; 3.6.3.40; 3.6.3.41; 3.6.3.42; 3.6.3.…	energy metabolism	Energy metabolism	3.6.1.15
	EC-numbers identified in L. reuteri metabolic networks	EC-numbers in iTN656	EC-numbers in iHL622	EC-numbers in JCM1112	METABOLIC FUNCTION	SUBSYSTEM	Metabolic functional categories	NOTE							3.6.5.6	Nucleoside-triphosphatase (GTP)	3.6.5.6; 3.6.5.3; 3.6.5.5; 3.6.5.4; 3.6.1.15; 3.6.5.2; 3.6.5.1; 3.6.1.5	Thiamine metabolism	Metabolism of vitamins and cofactors	3.6.5.6
	1.1.1.-	1.1.1.-	1.1.1.-	1.1.1.-	2,5-diketo-D-gluconate reductase (NADPH)	Pentose and glucuronate interconversions	Carbohydrate metabolism	Common EC-number							1.2.1.-	pyruvate dehydrogenase	1.2.1.-; 1.2.1.51; 1.2.4.1; 1.8.1.4; 2.3.1.12	Glycolysis / Gluconeogenesis	Carbohydrate metabolism	1.2.1.-
	1.1.1.1	1.1.1.1	1.1.1.1	1.1.1.1	alcohol dehydrogenase (ethanol: NAD)	Pyruvate metabolism	Carbohydrate metabolism	Common EC-number							2.3.1.-	Malonyl-CoA:[acyl-carrier-protein] S-malonyltransferase	2.3.1.-; 2.3.1.0; 2.3.1.39; 2.3.1.85; 2.3.1.86	Fatty acid metabolism	Lipid metabolism	2.3.1.-
	1.1.1.103	1.1.1.103	1.1.1.103	1.1.1.103	L-threonine dehydrogenase	Glycine, serine and threonine metabolism	Amino acid metabolism	Common EC-number							1.5.1.30	flavin reductase	1.5.1.30; 1.5.1.36; 1.5.1.41; 1.5.1.38	Riboflavin metabolism	Metabolism of vitamins and cofactors	1.5.1.30
	1.1.1.133	1.1.1.133	1.1.1.133	1.1.1.133	dTDP-4-dehydrorhamnose reductase	Polyketide sugar unit biosynthesis	Metabolism of terpenoids and polyketides	Common EC-number							2.7.4.13	ATP:dGMP phosphotransferase	2.7.4.13; 2.7.4.8;2.7.4.12;2.7.4.8	Purine metabolism	Nucleotide metabolism	2.7.4.13
	1.1.1.169	1.1.1.169	1.1.1.169	1.1.1.169	2-dehydropantoate 2-reductase	Pantothenate and CoA biosynthesis	Metabolism of vitamins and cofactors	Common EC-number							2.7.4.4	uridylate kinase (dUMP)	2.7.4.4; 2.7.4.9;2.7.4.13;2.7.4.9	Pyrimidine metabolism	Nucleotide metabolism	2.7.4.4
	1.1.1.17	1.1.1.17	1.1.1.17	1.1.1.17	mannitol-1-phosphate 5-dehydrogenase	Fructose and mannose metabolism	Carbohydrate metabolism	Common EC-number							2.7.7.64	UTP-glucose-1-phosphate uridylyltransferase	2.7.7.64; 2.7.7.9;2.7.7.64;2.7.7.9	Galactose metabolism	Carbohydrate metabolism	2.7.7.64
	1.1.1.193	1.1.1.193	1.1.1.193	1.1.1.193	5-amino-6-(5-phosphoribosylamino)uracil reductase	Riboflavin metabolism	Metabolism of vitamins and cofactors	Common EC-number							3.2.1.108	beta-galactosidase	3.2.1.108; 3.2.1.23;3.2.1.108;3.2.1.23	Galactose metabolism	Carbohydrate metabolism	3.2.1.108
	1.1.1.2	1.1.1.2	1.1.1.2	1.1.1.2	alcohol dehydrogenase (D-glyceraldehyde to glycerol, NADP)	Glycerolipid metabolism	Lipid metabolism	Common EC-number							3.6.1.-	dUTP diphosphatase	3.6.1.-; 3.6.1.23; 3.6.1.8; 3.6.1.9	Pyrimidine metabolism	Nucleotide metabolism	3.6.1.-
	1.1.1.21	1.1.1.21	1.1.1.21	1.1.1.21	alcohol dehydrogenase (glycerol)	Glycerolipid metabolism	Lipid metabolism	Common EC-number							1.1.1.351	phosphogluconate dehydrogenase	1.1.1.351; 1.1.1.44; 1.1.1.343	Pentose phosphate pathway	Carbohydrate metabolism	1.1.1.351
	1.1.1.215	1.1.1.215	1.1.1.215	1.1.1.215	2,5-diketo-D-gluconate reductase (NADPH)	Pentose and glucuronate interconversions	Carbohydrate metabolism	Common EC-number							1.8.4.14	L-methionine-S-oxide reductase	1.8.4.14; 1.8.4.13; 1.8.4.11	Cysteine and methionine metabolism	Amino acid metabolism	1.8.4.14
	1.1.1.27	1.1.1.27	1.1.1.27	1.1.1.27	L-lactate dehydrogenase	Pyruvate metabolism	Carbohydrate metabolism	Common EC-number							1.8.4.14	L-methionine-R-sulfoxide reductase	1.8.4.14; 1.8.4.13; 1.8.4.11	Cysteine and methionine metabolism	Amino acid metabolism	1.8.4.14
	1.1.1.28	1.1.1.28	1.1.1.28	1.1.1.28	D-lactate dehydrogenase	Pyruvate metabolism	Carbohydrate metabolism	Common EC-number							1.3.1.10	Butyryl-[acyl-carrier protein]:malonyl-CoA C-acyltransferase	1.3.1.10;1.3.1.9;2.3.1.-	Fatty acid metabolism	Lipid metabolism	1.3.1.10
	1.1.1.299	1.1.1.299	1.1.1.299	1.1.1.299	malate dehydrogenase	TCA cycle	Carbohydrate metabolism	Common EC-number							2.5.1.-	Undecaprenyl diphosphate synthase	2.5.1.-; 2.5.1.31; 2.5.1.M1	Terpenoid backbone biosynthesis	Metabolism of terpenoids and polyketides	2.5.1.-
	1.1.1.3	1.1.1.3	1.1.1.3	1.1.1.3	homoserine dehydrogenase (NADPH)	Glycine, serine and threonine metabolism	Amino acid metabolism	Common EC-number							2.7.1.2	glucokinase	2.7.1.2;2.7.1.1;2.7.1.2	Glycolysis / Gluconeogenesis	Carbohydrate metabolism	2.7.1.2
	1.1.1.303	1.1.1.303	1.1.1.303	1.1.1.303	acetoin dehydrogenase	Butanoate metabolism	Carbohydrate metabolism	Common EC-number							2.7.1.4	fructokinase	2.7.1.4;2.7.1.1;2.7.1.4	Fructose and mannose metabolism	Carbohydrate metabolism	2.7.1.4
	1.1.1.34	1.1.1.34	1.1.1.34	1.1.1.34	Hydroxymethylglutaryl CoA reductase	Terpenoid backbone biosynthesis	Metabolism of terpenoids and polyketides	Common EC-number							2.7.1.145	deoxyadenosine kinase	2.7.1.145; 2.7.1.74; 2.7.1.76	Purine metabolism	Nucleotide metabolism	2.7.1.145
	1.1.1.35	1.1.1.35	1.1.1.35	1.1.1.35	3-hydroxyacyl-CoA dehydrogenase (acetoacetyl-CoA)	Butanoate metabolism	Carbohydrate metabolism	Common EC-number							2.7.4.12	dTMP kinase	2.7.4.12; 2.7.4.13; 2.7.4.9	Pyrimidine metabolism	Nucleotide metabolism	2.7.4.12
	1.1.1.351	1.1.1.351	1.1.1.351	1.1.1.351	phosphogluconate dehydrogenase	Pentose phosphate pathway	Carbohydrate metabolism	Common EC-number							3.1.3.-	alkaline phosphatase	3.1.3.-; 3.1.3.1; 3.1.3.2	Glycolysis / Gluconeogenesis	Carbohydrate metabolism	3.1.3.-
	1.1.1.363	1.1.1.363	1.1.1.363	1.1.1.363	glucose 6-phosphate dehydrogenase	Pentose phosphate pathway	Carbohydrate metabolism	Common EC-number							3.2.2.7	purine nucleosidase (adenosine)	3.2.2.7; 3.2.2.8;3.2.2.1	Purine metabolism	Nucleotide metabolism	3.2.2.7
	1.1.1.37	1.1.1.37	1.1.1.37	1.1.1.37	malate dehydrogenase	TCA cycle	Carbohydrate metabolism	Common EC-number							3.5.1.1	L-asparaginase	3.5.1.1; 3.5.1.38; 3.5.5.4	Alanine, aspartate and glutamate metabolism	Amino acid metabolism	3.5.1.1
	1.1.1.372	1.1.1.372	1.1.1.372	1.1.1.372	alcohol dehydrogenase (L-glyceraldehyde to glycerol, NADP)	Glycerolipid metabolism	Lipid metabolism	Common EC-number							3.6.1.40	exopolyphosphatase	3.6.1.40;3.6.1.11;3.6.1.25	purine metabolism	Nucleotide metabolism	3.6.1.40
	1.1.1.381	1.1.1.381	1.1.1.381	1.1.1.381	L-2-amino-3-oxobutanoate decarboxylation (spontaneous)	Glycine, serine and threonine metabolism	Amino acid metabolism	Common EC-number							4.3.1.15	L-serine deaminase	4.3.1.15; 4.3.1.17; 4.3.1.19	Glycine, serine and threonine metabolism	Amino acid metabolism	4.3.1.15
	1.1.1.4	1.1.1.4	1.1.1.4	1.1.1.4	(R,R)-butanediol dehydrogenase	Butanoate metabolism	Carbohydrate metabolism	Common EC-number							4.4.1.1	Cysteine Desulfhydrase	4.4.1.1; 4.4.1.28; 4.4.1.8	Cysteine and methionine metabolism	Amino acid metabolism	4.4.1.1
	1.1.1.44	1.1.1.44	1.1.1.44	1.1.1.44	phosphogluconate dehydrogenase	Pentose phosphate pathway	Carbohydrate metabolism	Common EC-number							5.4.2.1	phosphoglycerate mutase	5.4.2.1; 5.4.2.11; 5.4.2.12	Glycolysis / Gluconeogenesis	Carbohydrate metabolism	5.4.2.1
	1.1.1.49	1.1.1.49	1.1.1.49	1.1.1.49	glucose 6-phosphate dehydrogenase	Pentose phosphate pathway	Carbohydrate metabolism	Common EC-number							5.4.2.-	phosphopentomutase	5.4.2.-; 5.4.2.2; 5.4.2.7	Pentose phosphate pathway	Carbohydrate metabolism	5.4.2.-
	1.1.1.6	1.1.1.6	1.1.1.6	1.1.1.6	Glycerol dehydrogenase	Glycerolipid metabolism	Lipid metabolism	Common EC-number							5.4.2.2	phosphoglucomutase	5.4.2.2; 5.4.2.5; 5.4.2.8	Glycolysis / Gluconeogenesis	Carbohydrate metabolism	5.4.2.2
	1.1.1.71	1.1.1.71	1.1.1.71	1.1.1.71	alcohol dehydrogenase (ethanol: NAD)	Pyruvate metabolism	Carbohydrate metabolism	Common EC-number							6.1.1.-	Glutamyl-tRNA synthetase	6.1.1.-; 6.1.1.17; 6.1.1.24	Aminoacyl-tRNA biosynthesis	Amino acid metabolism	6.1.1.-
	1.1.1.72	1.1.1.72	1.1.1.72	1.1.1.72	alcohol dehydrogenase (glycerol)	Glycerolipid metabolism	Lipid metabolism	Common EC-number							3.6.3.-	Copper export via ATPase	3.6.3.-; 3.6.3.4; 7.2.2.9	transport	transport	3.6.3.-
	1.1.1.75	1.1.1.75	1.1.1.75	1.1.1.75	Aminopropanol dehydrogenase reversible	Glycine, serine and threonine metabolism	Amino acid metabolism	Common EC-number							1.1.1.90	aryl-alcohol dehydrogenase	1.1.1.90; 1.1.1.1	Phenylalanine metabolism	Amino acid metabolism	1.1.1.90
	1.17.4.1	1.17.4.1	1.17.4.1	1.17.4.1	ribonucleoside-diphosphate reductase (ADP)	Purine metabolism	Nucleotide metabolism	Common EC-number							1.1.1.-	2,5-diketo-D-gluconate reductase (NADPH)	1.1.1.-; 1.1.1.215	Pentose and glucuronate interconversions	Carbohydrate metabolism	1.1.1.-
	1.17.4.2	1.17.4.2	1.17.4.2	1.17.4.2	ribonucleoside-triphosphate reductase (ATP)	Purine metabolism	Nucleotide metabolism	Common EC-number							1.1.1.88	Hydroxymethylglutaryl CoA reductase	1.1.1.88; 1.1.1.34	Terpenoid backbone biosynthesis	Metabolism of terpenoids and polyketides	1.1.1.88
	1.2.1.-	1.2.1.-	1.2.1.-	1.2.1.-	pyruvate dehydrogenase	Glycolysis / Gluconeogenesis	Carbohydrate metabolism	Common EC-number							1.1.1.39	Malic enzyme (NAD)	1.1.1.39; 1.1.1.38	Pyruvate metabolism	Carbohydrate metabolism	1.1.1.39
	1.2.1.10	1.2.1.10	1.2.1.10	1.2.1.10	acetaldehyde dehydrogenase (acetylating)	Pyruvate metabolism	Carbohydrate metabolism	Common EC-number							1.1.1.363	glucose 6-phosphate dehydrogenase	1.1.1.363; 1.1.1.49	Pentose phosphate pathway	Carbohydrate metabolism	1.1.1.363
	1.2.1.11	1.2.1.11	1.2.1.11	1.2.1.11	aspartate-semialdehyde dehydrogenase	Glycine, serine and threonine metabolism	Amino acid metabolism	Common EC-number							1.1.1.1	alcohol dehydrogenase (ethanol: NAD)	1.1.1.1; 1.1.1.71	Pyruvate metabolism	Carbohydrate metabolism	1.1.1.1
	1.2.1.12	1.2.1.12	1.2.1.12	1.2.1.12	glyceraldehyde-3-phosphate dehydrogenase (NAD)	Glycolysis / Gluconeogenesis	Carbohydrate metabolism	Common EC-number							1.3.1.26	dihydrodipicolinate reductase (NADPH)	1.3.1.26; 1.17.1.8	Lysine biosynthesis	Amino acid metabolism	1.3.1.26
	1.2.1.16	1.2.1.16	1.2.1.16	1.2.1.16	succinate-semialdehyde dehydrogenase (NAD)	Alanine, aspartate and glutamate metabolism	Amino acid metabolism	Common EC-number							1.2.1.16	succinate-semialdehyde dehydrogenase (NAD)	1.2.1.16; 1.2.1.24	Alanine, aspartate and glutamate metabolism	Amino acid metabolism	1.2.1.16
	1.2.1.24	1.2.1.24	1.2.1.24	1.2.1.24	succinate-semialdehyde dehydrogenase (NAD)	Alanine, aspartate and glutamate metabolism	Amino acid metabolism	Common EC-number							1.2.1.12	glyceraldehyde-3-phosphate dehydrogenase (NAD)	1.2.1.12; 1.2.1.59	Glycolysis / Gluconeogenesis	Carbohydrate metabolism	1.2.1.12
	1.2.1.3	1.2.1.3	1.2.1.3	1.2.1.3	aldehyde dehydrogenase (acetaldehyde, NAD)	Pyruvate metabolism	Carbohydrate metabolism	Common EC-number							1.3.1.1	(R)-5,6-dihydrothymine:NAD+ oxidoreductase	1.3.1.1; 1.3.1.2	Pyrimidine metabolism	Nucleotide metabolism	1.3.1.1
	1.2.1.41	1.2.1.41	1.2.1.41	1.2.1.41	glutamate-5-semialdehyde dehydrogenase	Proline metabolism	Amino acid metabolism	Common EC-number							2.3.1.8	Phosphate acetyltransferase	2.3.1.8; 2.3.1.222	Propanoate metabolism	Carbohydrate metabolism	2.3.1.8
	1.2.1.5	1.2.1.5	1.2.1.5	1.2.1.5	aldehyde dehydrogenase (acetaldehyde, NAD)	Pyruvate metabolism	Carbohydrate metabolism	Common EC-number							2.3.1.31	Acetyl-CoA:L-homoserine O-acetyltransferase	2.3.1.31;2.3.1.46	Cysteine and methionine metabolism	Amino acid metabolism	2.3.1.31
	1.2.1.51	1.2.1.51	1.2.1.51	1.2.1.51	pyruvate dehydrogenase	Glycolysis / Gluconeogenesis	Carbohydrate metabolism	Common EC-number							2.4.1.-	1,2-diacylglycerol 3-glucosyltransferase (LRE specific)	2.4.1.-; 2.4.1.337	Glycerolipid metabolism	Lipid metabolism	2.4.1.-
	1.2.1.59	1.2.1.59	1.2.1.59	1.2.1.59	glyceraldehyde-3-phosphate dehydrogenase (NAD)	Glycolysis / Gluconeogenesis	Carbohydrate metabolism	Common EC-number							2.4.2.22	xanthine phosphoribosyltransferase	2.4.2.22; 2.4.2.8	Purine metabolism	Nucleotide metabolism	2.4.2.22
	1.2.1.70	1.2.1.70	1.2.1.70	1.2.1.70	glutamyl-tRNA reductase	Porphyrin and Chlorophyll metabolism	Metabolism of vitamins and cofactors	Common EC-number							2.4.2.7	adenine phosphoribosyltransferase	2.4.2.7; 2.4.2.8	Purine metabolism	Nucleotide metabolism	2.4.2.7
	1.2.1.79	1.2.1.79	1.2.1.79	1.2.1.79	succinate-semialdehyde dehydrogenase (NADP)	Alanine, aspartate and glutamate metabolism	Amino acid metabolism	Common EC-number							2.5.1.78	Riboflavin synthase	2.5.1.78; 2.5.1.9	Riboflavin metabolism	Metabolism of vitamins and cofactors	2.5.1.78
	1.2.4.1	1.2.4.1	1.2.4.1	1.2.4.1	pyruvate dehydrogenase	Glycolysis / Gluconeogenesis	Carbohydrate metabolism	Common EC-number							2.6.1.6	aromatic amino acid aminotransferase - tryptophan	2.6.1.6; 2.6.1.42	Phenylalanine, tyrosine and tryptophan biosynthesis	Amino acid metabolism	2.6.1.6
	1.3.1.26	1.3.1.26	1.3.1.26	1.3.1.26	dihydrodipicolinate reductase (NADPH)	Lysine biosynthesis	Amino acid metabolism	Common EC-number							2.6.1.19	4-aminobutyrate aminotransferase / Ornithine transaminase	2.6.1.19; 2.6.1.55	beta-Alanine metabolism	Amino acid metabolism	2.6.1.19
	1.3.1.76	1.3.1.76	1.3.1.76	1.3.1.76	sirohydrochlorin dehydrogenase (NAD)	unclassified	0	Common EC-number							2.7.1.145	deoxyuridine kinase (ATP:Deoxyuridine)	2.7.1.145; 2.7.1.21	Pyrimidine metabolism	Nucleotide metabolism	2.7.1.145
	1.3.1.98	1.3.1.98	1.3.1.98	1.3.1.98	UDP-N-acetylenolpyruvoylglucosamine reductase	Peptidoglycan biosynthesis	Glycan biosynthesis and metabolism	Common EC-number							2.7.1.165	Glycerate kinase	2.7.1.165; 2.7.1.31	Glycerolipid metabolism	Lipid metabolism	2.7.1.165
	1.4.1.13	1.4.1.13	1.4.1.13	1.4.1.13	glutaminase	Alanine, aspartate and glutamate metabolism	Amino acid metabolism	Common EC-number							2.7.1.20	Adenosine kinase	2.7.1.20; 2.7.1.74	Purine metabolism	Nucleotide metabolism	2.7.1.20
	1.4.7.1	1.4.7.1	1.4.7.1	1.4.7.1	glutaminase	Alanine, aspartate and glutamate metabolism	Amino acid metabolism	Common EC-number							2.7.4.14	cytidylate kinase (CMP)	2.7.4.14; 2.7.4.25	Pyrimidine metabolism	Nucleotide metabolism	2.7.4.14
	1.5.1.3	1.5.1.3	1.5.1.3	1.5.1.3	dihydrofolate reductase	Folate biosynthesis	Metabolism of vitamins and cofactors	Common EC-number							2.7.7	Ap4A synthetase	2.7.7; 2.7.7.-	Aminoacyl-tRNA biosynthesis	Amino acid metabolism	2.7.7
	1.5.1.30	1.5.1.30	1.5.1.30	1.5.1.30	flavin reductase	Riboflavin metabolism	Metabolism of vitamins and cofactors	Common EC-number							2.7.7.1	Nicotinamide-nucleotide adenylyltransferase	2.7.7.1; 2.7.7.18	Nicotinate and Nicotinamide metabolism	Metabolism of vitamins and cofactors	2.7.7.1
	1.5.1.41	1.5.1.41	1.5.1.41	1.5.1.41	flavin reductase	Riboflavin metabolism	Metabolism of vitamins and cofactors	Common EC-number							2.7.7.1	ATP:nicotinamide-nucleotide adenylyltransferase	2.7.7.1; 2.7.7.18	Nicotinate and nicotinamide metabolism	Metabolism of vitamins and cofactors	2.7.7.1
	1.5.1.5	1.5.1.5	1.5.1.5	1.5.1.5	methylenetetrahydrofolate dehydrogenase (NADP)	One carbon pool by folate	Metabolism of vitamins and cofactors	Common EC-number							6.3.1.20	Lipoate-ATP adenylate transferase	6.3.1.20; 2.7.7.63	Lipoic acid metabolism	Lipid metabolism	6.3.1.20
	1.6.4.5	1.6.4.5	1.6.4.5	1.6.4.5	thioredoxin reductase (NADPH)	Nicotinate and nicotinamide metabolism	Metabolism of vitamins and cofactors	Common EC-number							2.7.7.10	galactose-1-phosphate uridylyltransferase	2.7.7.10; 2.7.7.64	Galactose metabolism	Carbohydrate metabolism	2.7.7.10
	1.7.1.7	1.7.1.7	1.7.1.7	1.7.1.7	GMP reductase	Purine metabolism	Nucleotide metabolism	Common EC-number							3.1.3.102	Acid phosphatase (FMN)	3.1.3.102; 3.1.3.2	Riboflavin metabolism	Metabolism of vitamins and cofactors	3.1.3.102
	1.8.1.2	1.8.1.2	1.8.1.2	1.8.1.2	sulfite reductase (Flavodoxin)	Sulfur metabolism	Energy metabolism	Common EC-number							3.1.3.4	phosphatidic acid phosphatase	3.1.3.4; 3.1.3.81	Glycerolipid metabolism	Lipid metabolism	3.1.3.4
	1.8.1.4	1.8.1.4	1.8.1.4	1.8.1.4	dihydrolipoamide dehydrogenase	TCA cycle	Carbohydrate metabolism	Common EC-number							3.1.3.7	3',5'-bisphosphate nucleotidase	3.1.3.7; 3.1.3.97	Purine metabolism	Nucleotide metabolism	3.1.3.7
	1.8.1.9	1.8.1.9	1.8.1.9	1.8.1.9	hydrogen selenide:NADP+ oxidoreductase	Selenocompound metabolism	Xenobiotics biodegradation and metabolism	Common EC-number							3.1.4.2	Glycerophosphodiester phosphodiesterase (Glycerophosphoethanolamine)	3.1.4.2; 3.1.4.46	Glycerophospholipid metabolism	Lipid metabolism	3.1.4.2
	2.1.1.-	2.1.1.-	2.1.1.-	2.1.1.-	homocysteine S-methyltransferase	Cysteine and methionine metabolism	Amino acid metabolism	Common EC-number							3.2.1.93	Trehalose-6-phosphate hydrolase	3.2.1.93; 3.2.1.122	Glycolysis / Gluconeogenesis	Carbohydrate metabolism	3.2.1.93
	2.1.1.10	2.1.1.10	2.1.1.10	2.1.1.10	homocysteine S-methyltransferase	Cysteine and methionine metabolism	Amino acid metabolism	Common EC-number							3.2.2.3	Cytidine hydrolase	3.2.2.3; 3.2.2.8	Pyrimidine metabolism	Nucleotide metabolism	3.2.2.3
	2.1.1.107	2.1.1.107	2.1.1.107	2.1.1.107	uroporphyrinogen methyltransferase	unclassified	unclassified	Common EC-number							3.5.1.31	formylmethionine deformylase	3.5.1.31; 3.5.1.88	Cysteine and methionine metabolism	Amino acid metabolism	3.5.1.31
	2.1.1.45	2.1.1.45	2.1.1.45	2.1.1.45	thymidylate synthase	Pyrimidine metabolism	Nucleotide metabolism	Common EC-number							2.1.2.3	IMP cyclohydrolase	2.1.2.3; 3.5.4.10	Purine metabolism	Nucleotide metabolism	2.1.2.3
	2.1.2.1	2.1.2.1	2.1.2.1	2.1.2.1	glycine hydroxymethyltransferase	Glycine, serine and threonine metabolism	Amino acid metabolism	Common EC-number							3.6.1.9	NAD diphosphatase	3.6.1.9; 3.6.1.22	Nicotinate and Nicotinamide metabolism	Metabolism of vitamins and cofactors	3.6.1.9
	2.1.2.2	2.1.2.2	2.1.2.2	2.1.2.2	phosphoribosylglycinamide formyltransferase	Purine metabolism	Nucleotide metabolism	Common EC-number							3.6.1.15	Nucleoside-triphosphatase (CTP)	3.6.1.15; 3.6.1.5	Thiamine metabolism	Metabolism of vitamins and cofactors	3.6.1.15
	2.1.2.3	2.1.2.3	2.1.2.3	2.1.2.3	IMP cyclohydrolase	Purine metabolism	Nucleotide metabolism	Common EC-number							2.3.1.85	((3R)-3-Hydroxybutanoyl-[acyl-carrier-protein] hydro-lyase	2.3.1.85; 4.2.1.59	Fatty acid metabolism	Lipid metabolism	2.3.1.85
	2.1.3.2	2.1.3.2	2.1.3.2	2.1.3.2	aspartate carbamoyltransferase	Alanine, aspartate and glutamate metabolism	Amino acid metabolism	Common EC-number							4.2.1.17	3-hydroxyacyl-CoA dehydratase (3-hydroxyhexadecanoyl-CoA)	4.2.1.17; 4.2.1.74	Fatty acid metabolism	Lipid metabolism	4.2.1.17
	2.1.3.3	2.1.3.3	2.1.3.3	2.1.3.3	ornithine carbamoyltransferase	Arginine biosynthesis	Amino acid metabolism	Common EC-number							2.5.1.61	hydroxymethylbilane synthase	2.5.1.61; 4.3.1.8	Porphyrin and Chlorophyll metabolism	Metabolism of vitamins and cofactors	2.5.1.61
	2.2.1.6	2.2.1.6	2.2.1.6	2.2.1.6	2-aceto-2-hydroxybutanoate synthase	Valine, leucine and isoleucine biosynthesis	Amino acid metabolism	Common EC-number							5.1.3.15	Glucose-6-phosphate isomerase	5.1.3.15; 5.3.1.9	Glycolysis / Gluconeogenesis	Carbohydrate metabolism	5.1.3.15
	2.2.1.7	2.2.1.7	2.2.1.7	2.2.1.7	1-deoxy-D-xylulose 5-phosphate synthase	Terpenoid backbone biosynthesis	Metabolism of terpenoids and polyketides	Common EC-number							6.3.2.10	UDP-N-acetylmuramoyl-L-alanyl-D-glutamyl-L-lysyl-D-alanyl-D-alanine synthetase (alpha-glutamate)	6.3.2.10; 6.3.2.4	peptidoglycan biosynthesis	Glycan biosynthesis and metabolism	6.3.2.10
	2.3.1.-	2.3.1.-	2.3.1.-	2.3.1.-	Malonyl-CoA:[acyl-carrier-protein] S-malonyltransferase	Fatty acid metabolism	Lipid metabolism	Common EC-number							6.3.1.5	NAD synthase (nh4)	6.3.1.5; 6.3.5.1	Nicotinate and nicotinamide metabolism	Metabolism of vitamins and cofactors	6.3.1.5
	2.3.1.0	2.3.1.0	2.3.1.0	2.3.1.0	Malonyl-CoA:[acyl-carrier-protein] S-malonyltransferase	Fatty acid metabolism	Lipid metabolism	Common EC-number							6.3.1.1	asparagine synthetase	6.3.1.1; 6.3.5.4	Alanine, aspartate and glutamate metabolism	Amino acid metabolism	6.3.1.1
	2.3.1.117	2.3.1.117	2.3.1.117	2.3.1.117	tetrahydropicolinate succinylase	Lysine biosynthesis	Amino acid metabolism	Common EC-number							3.6.3.27	phosphate transport via ABC system	3.6.3.27; 7.3.2.1	transport	transport	3.6.3.27
	2.3.1.12	2.3.1.12	2.3.1.12	2.3.1.12	pyruvate dehydrogenase	Glycolysis / Gluconeogenesis	Carbohydrate metabolism	Common EC-number							1.1.1.100	(3R)-3-Hydroxybutanoyl-[acyl-carrier protein]:NADP+ oxidoreductase	1.1.1.100	Fatty acid metabolism	Lipid metabolism	1.1.1.100
	2.3.1.157	2.3.1.157	2.3.1.157	2.3.1.157	glucosamine-1-phosphate N-acetyltransferase	Amino sugar and nucleotide sugar metabolism	Carbohydrate metabolism	Common EC-number							1.1.1.133	dTDP-4-dehydrorhamnose reductase	1.1.1.133	Polyketide sugar unit biosynthesis	Metabolism of terpenoids and polyketides	1.1.1.133
	2.3.1.37	2.3.1.37	2.3.1.37	2.3.1.37	5-aminolevulinate synthase;	Porphyrin and Chlorophyll metabolism	Metabolism of vitamins and cofactors	Common EC-number							1.1.1.17	mannitol-1-phosphate 5-dehydrogenase	1.1.1.17	Fructose and mannose metabolism	Carbohydrate metabolism	1.1.1.17
	2.3.1.39	2.3.1.39	2.3.1.39	2.3.1.39	Malonyl-CoA:[acyl-carrier-protein] S-malonyltransferase	Fatty acid metabolism	Lipid metabolism	Common EC-number							1.1.1.193	5-amino-6-(5-phosphoribosylamino)uracil reductase	1.1.1.193	Riboflavin metabolism	Metabolism of vitamins and cofactors	1.1.1.193
	2.3.1.4	2.3.1.4	2.3.1.4	2.3.1.4	acetyl-CoA:D-glucosamine-6-phosphate N-acetyltransferase	Amino sugar and nucleotide sugar metabolism	Carbohydrate metabolism	Common EC-number							1.1.1.202	1,3-propanediol dehydrogenase	1.1.1.202	Glycerolipid metabolism	Lipid metabolism	1.1.1.202
	2.3.1.8	2.3.1.8	2.3.1.8	2.3.1.8	Phosphate acetyltransferase	Propanoate metabolism	Carbohydrate metabolism	Common EC-number							1.1.1.205	IMP dehydrogenase	1.1.1.205	Purine metabolism	Nucleotide metabolism	1.1.1.205
	2.3.1.85	2.3.1.85	2.3.1.85	2.3.1.85	((3R)-3-Hydroxybutanoyl-[acyl-carrier-protein] hydro-lyase	Fatty acid metabolism	Lipid metabolism	Common EC-number							1.1.1.24	quinate dehydrogenase (pyrroloquinoline-quinone)	1.1.1.24	Phenylalanine, tyrosine and tryptophan biosynthesis	Amino acid metabolism	1.1.1.24
	2.3.1.86	2.3.1.86	2.3.1.86	2.3.1.86	3-oxoacyl-[acyl-carrier-protein] synthase (n-C12:0)	Fatty acid metabolism	Lipid metabolism	Common EC-number							1.1.1.27	L-lactate dehydrogenase	1.1.1.27	Pyruvate metabolism	Carbohydrate metabolism	1.1.1.27
	2.3.1.9	2.3.1.9	2.3.1.9	2.3.1.9	acetyl-CoA C-acetyltransferase	Pyruvate metabolism	Carbohydrate metabolism	Common EC-number							1.1.1.28	D-lactate dehydrogenase	1.1.1.28	Pyruvate metabolism	Carbohydrate metabolism	1.1.1.28
	2.3.3.10	2.3.3.10	2.3.3.10	2.3.3.10	Hydroxymethylglutaryl CoA synthase	Terpenoid backbone biosynthesis	Metabolism of terpenoids and polyketides	Common EC-number							1.1.1.3	homoserine dehydrogenase (NADPH)	1.1.1.3	Glycine, serine and threonine metabolism	Amino acid metabolism	1.1.1.3
	2.4.2.-	2.4.2.-	2.4.2.-	2.4.2.-	purine-nucleoside phosphorylase (Xanthosine)	Purine metabolism	#N/A	Common EC-number							1.1.1.346	2,5-diketo-D-gluconate reductase	1.1.1.346	Pentose and glucuronate interconversions	Carbohydrate metabolism	1.1.1.346
	2.4.2.1	2.4.2.1	2.4.2.1	2.4.2.1	Nicotinate D-ribonucleoside:orthophosphate ribosyltransferase	Nicotinate and nicotinamide metabolism	Metabolism of vitamins and cofactors	Common EC-number							1.1.1.38	malolactic enzyme	1.1.1.38	Pyruvate metabolism	Carbohydrate metabolism	1.1.1.38
	2.4.2.10	2.4.2.10	2.4.2.10	2.4.2.10	orotate phosphoribosyltransferase	Pyrimidine metabolism	Nucleotide metabolism	Common EC-number							1.1.1.4	(R,R)-butanediol dehydrogenase	1.1.1.4	Butanoate metabolism	Carbohydrate metabolism	1.1.1.4
	2.4.2.14	2.4.2.14	2.4.2.14	2.4.2.14	glutamine phosphoribosyldiphosphate amidotransferase	Purine metabolism	Nucleotide metabolism	Common EC-number							1.1.1.42	isocitrate dehydrogenase (NADP)	1.1.1.42	TCA cycle	Carbohydrate metabolism	1.1.1.42
	2.4.2.15	2.4.2.15	2.4.2.15	2.4.2.15	purine-nucleoside phosphorylase (Inosine)	Purine metabolism	#N/A	Common EC-number							1.1.1.67	D-mannitol dehydrogenase	1.1.1.67	Fructose and mannose metabolism	Carbohydrate metabolism	1.1.1.67
	2.4.2.2	2.4.2.2	2.4.2.2	2.4.2.2	pyrimidine-nucleoside phosphorylase (cytosine)	Pyrimidine metabolism	Nucleotide metabolism	Common EC-number							1.1.1.94	Glycerol-3-phosphate dehydrogenase (NADP)	1.1.1.94	Glycerophospholipid metabolism	Lipid metabolism	1.1.1.94
	2.4.2.21	2.4.2.21	2.4.2.21	2.4.2.21	nicotinate-nucleotide-dimethylbenzimidazole phosphoribosyltransferase	Porphyrin and Chlorophyll metabolism	Metabolism of vitamins and cofactors	Common EC-number							1.1.2.3	L-Lactate dehydrogenase (menaquinone)	1.1.2.3	Purine metabolism	Nucleotide metabolism	1.1.2.3
	2.4.2.22	2.4.2.22	2.4.2.22	2.4.2.22	xanthine phosphoribosyltransferase	Purine metabolism	Nucleotide metabolism	Common EC-number							1.16.8.-	Cob(II)yrinate a,c diamide <=> Cob(I)yrinate a,c diamide	1.16.8.-	Porphyrin and chlorophyll metabolism	Metabolism of vitamins and cofactors	1.16.8.-
	2.4.2.3	2.4.2.3	2.4.2.3	2.4.2.3	pyrimidine-nucleoside phosphorylase (uracil)	Pyrimidine metabolism	Nucleotide metabolism	Common EC-number							1.17.4.1	ribonucleoside-diphosphate reductase (ADP)	1.17.4.1	Purine metabolism	Nucleotide metabolism	1.17.4.1
	2.4.2.4	2.4.2.4	2.4.2.4	2.4.2.4	purine-nucleoside phosphorylase (Deoxyguanosine)	Purine metabolism	Nucleotide metabolism	Common EC-number							1.17.4.2	ribonucleoside-triphosphate reductase (ATP)	1.17.4.2	Purine metabolism	Nucleotide metabolism	1.17.4.2
	2.4.2.7	2.4.2.7	2.4.2.7	2.4.2.7	adenine phosphoribosyltransferase	Purine metabolism	Nucleotide metabolism	Common EC-number							1.2.1.10	acetaldehyde dehydrogenase (acetylating)	1.2.1.10	Pyruvate metabolism	Carbohydrate metabolism	1.2.1.10
	2.4.2.8	2.4.2.8	2.4.2.8	2.4.2.8	xanthine phosphoribosyltransferase	Purine metabolism	Nucleotide metabolism	Common EC-number							1.2.1.11	aspartate-semialdehyde dehydrogenase	1.2.1.11	Glycine, serine and threonine metabolism	Amino acid metabolism	1.2.1.11
	2.4.2.9	2.4.2.9	2.4.2.9	2.4.2.9	uracil phosphoribosyltransferase	Pyrimidine metabolism	Nucleotide metabolism	Common EC-number							1.2.1.41	glutamate-5-semialdehyde dehydrogenase	1.2.1.41	Proline metabolism	Amino acid metabolism	1.2.1.41
	2.5.1.-	2.5.1.-	2.5.1.-	2.5.1.-	Undecaprenyl diphosphate synthase	Terpenoid backbone biosynthesis	Metabolism of terpenoids and polyketides	Common EC-number							1.2.1.70	glutamyl-tRNA reductase	1.2.1.70	Porphyrin and Chlorophyll metabolism	Metabolism of vitamins and cofactors	1.2.1.70
	2.5.1.1	2.5.1.1	2.5.1.1	2.5.1.1	dimethylallyltranstransferase	Terpenoid backbone biosynthesis	Metabolism of terpenoids and polyketides	Common EC-number							1.2.1.98	2-methylpropanol dehydrogenase	1.2.1.98	unclassified	unclassified	1.2.1.98
	2.5.1.10	2.5.1.10	2.5.1.10	2.5.1.10	geranyltranstransferase	Terpenoid backbone biosynthesis	Metabolism of terpenoids and polyketides	Common EC-number							1.3.1.106	Precorrin-6X reductase (EC 1.3.1.54)	1.3.1.106	Porphyrin and Chlorophyll metabolism	Metabolism of vitamins and cofactors	1.3.1.106
	2.5.1.3	2.5.1.3	2.5.1.3	2.5.1.3	thiamine-phosphate diphosphorylase	Thiamine metabolism	Metabolism of vitamins and cofactors	Common EC-number							1.3.1.98	UDP-N-acetylenolpyruvoylglucosamine reductase	1.3.1.98	Peptidoglycan biosynthesis	Glycan biosynthesis and metabolism	1.3.1.98
	2.5.1.31	2.5.1.31	2.5.1.31	2.5.1.31	Undecaprenyl diphosphate synthase	Terpenoid backbone biosynthesis	Metabolism of terpenoids and polyketides	Common EC-number							1.3.5.1	Succinate dehydrogenase	1.3.5.1	TCA cycle	Carbohydrate metabolism	1.3.5.1
	2.5.1.47	2.5.1.47	2.5.1.47	2.5.1.47	cysteine synthase	Cysteine and methionine metabolism	Amino acid metabolism	Common EC-number							1.3.99.11	Dihydoorotic acid dehydrogenase irreversible	1.3.99.11	Pyrimidine metabolism	Nucleotide metabolism	1.3.99.11
	2.5.1.6	2.5.1.6	2.5.1.6	2.5.1.6	methionine adenosyltransferase	Cysteine and methionine metabolism	Amino acid metabolism	Common EC-number							1.5.1.2	pyrroline-5-carboxylate reductase	1.5.1.2	Proline metabolism	Amino acid metabolism	1.5.1.2
	2.5.1.61	2.5.1.61	2.5.1.61	2.5.1.61	hydroxymethylbilane synthase	Porphyrin and Chlorophyll metabolism	Metabolism of vitamins and cofactors	Common EC-number							1.5.1.3	dihydrofolate reductase	1.5.1.3	Folate biosynthesis	Metabolism of vitamins and cofactors	1.5.1.3
	2.5.1.65	2.5.1.65	2.5.1.65	2.5.1.65	cysteine synthase	Cysteine and methionine metabolism	Amino acid metabolism	Common EC-number							1.6.3.4	NADH oxidase (H2O forming)	1.6.3.4	energy metabolism	Energy metabolism	1.6.3.4
	2.5.1.7	2.5.1.7	2.5.1.7	2.5.1.7	UDP-N-acetylglucosamine 1-carboxyvinyltransferase	Peptidoglycan biosynthesis	Glycan biosynthesis and metabolism	Common EC-number							1.7.1.7	GMP reductase	1.7.1.7	Purine metabolism	Nucleotide metabolism	1.7.1.7
	2.5.1.78	2.5.1.78	2.5.1.78	2.5.1.78	Riboflavin synthase	Riboflavin metabolism	Metabolism of vitamins and cofactors	Common EC-number							1.8.1.2	sulfite reductase (Flavodoxin)	1.8.1.2	Sulfur metabolism	Energy metabolism	1.8.1.2
	2.5.1.9	2.5.1.9	2.5.1.9	2.5.1.9	Riboflavin synthase	Riboflavin metabolism	Metabolism of vitamins and cofactors	Common EC-number							1.8.1.4	dihydrolipoamide dehydrogenase	1.8.1.4	TCA cycle	Carbohydrate metabolism	1.8.1.4
	2.5.1.M1	2.5.1.M1	2.5.1.M1	2.5.1.M1	Undecaprenyl diphosphate synthase	Terpenoid backbone biosynthesis	Metabolism of terpenoids and polyketides	Common EC-number							1.8.1.7	glutathione-disulfide reductase	1.8.1.7	Glutathione metabolism	Metabolism of vitamins and cofactors	1.8.1.7
	2.6.1.1	2.6.1.1	2.6.1.1	2.6.1.1	aspartate transaminase	Tyrosine metabolism	#N/A	Common EC-number							1.8.1.9	hydrogen selenide:NADP+ oxidoreductase	1.8.1.9	Selenocompound metabolism	Xenobiotics biodegradation and metabolism	1.8.1.9
	2.6.1.16	2.6.1.16	2.6.1.16	2.6.1.16	glutamine-fructose-6-phosphate transaminase	Alanine, aspartate and glutamate metabolism	Amino acid metabolism	Common EC-number							2.1.1.107	uroporphyrinogen methyltransferase	2.1.1.107	unclassified	unclassified	2.1.1.107
	2.6.1.19	2.6.1.19	2.6.1.19	2.6.1.19	4-aminobutyrate aminotransferase / Ornithine transaminase	beta-Alanine metabolism	Amino acid metabolism	Common EC-number							2.1.1.107	precorrin-2 dehydrogenase / sirohydrochlorin ferrochelatase	2.1.1.107	Porphyrin and Chlorophyll metabolism	Metabolism of vitamins and cofactors	2.1.1.107
	2.7.1.11	2.7.1.11	2.7.1.11	2.7.1.11	Phosphofructokinase, PfkB	Glycolysis / Gluconeogenesis	Carbohydrate metabolism	Common EC-number							2.1.1.130	Precorrin-2 C20-methyltransferase	2.1.1.130	unclassified	unclassified	2.1.1.130
	2.7.1.113	2.7.1.113	2.7.1.113	2.7.1.113	deoxyguanosine kinase	Purine metabolism	Nucleotide metabolism	Common EC-number							2.1.1.131	Precorrin-3B C17-methyltransferase (EC 2.1.1.131)	2.1.1.131	Porphyrin and Chlorophyll metabolism	Metabolism of vitamins and cofactors	2.1.1.131
	2.7.1.12	2.7.1.12	2.7.1.12	2.7.1.12	gluconokinase	Pentose phosphate pathway	Carbohydrate metabolism	Common EC-number							2.1.1.132	Precorrin-6Y C5,15-methyltransferase [decarboxylating] E.C. 2.1.1.132	2.1.1.132	Porphyrin and chlorophyll metabolism	Metabolism of vitamins and cofactors	2.1.1.132
	2.7.1.145	2.7.1.145	2.7.1.145	2.7.1.145	deoxyadenosine kinase	Purine metabolism	Nucleotide metabolism	Common EC-number							2.1.1.14	5-methyltetrahydropteroyltri-L-glutamate:L-selenohomocysteine Se-methyltransferase	2.1.1.14	Selenocompound metabolism	Xenobiotics biodegradation and metabolism	2.1.1.14
	2.7.1.148	2.7.1.148	2.7.1.148	2.7.1.148	4-(cytidine 5'-diphospho)-2-C-methyl-D-erythritol kinase	Terpenoid backbone biosynthesis	Metabolism of terpenoids and polyketides	Common EC-number							2.1.1.163	S-adenosylmethione:2-demethylmenaquinone methyltransferase	2.1.1.163	Ubiquinone and other terpenoid-quinone biosynthesis	Metabolism of terpenoids and polyketides	2.1.1.163
	2.7.1.15	2.7.1.15	2.7.1.15	2.7.1.15	Deoxyribokinase	Pentose phosphate pathway	Carbohydrate metabolism	Common EC-number							2.1.1.271	Precorrin-4 C11-methyltransferase (EC 2.1.1.133)	2.1.1.271	Porphyrin and Chlorophyll metabolism	Metabolism of vitamins and cofactors	2.1.1.271
	2.7.1.156	2.7.1.156	2.7.1.156	2.7.1.156	Adenosyl cobinamide kinase	Porphyrin and Chlorophyll metabolism	Metabolism of vitamins and cofactors	Common EC-number							2.1.1.45	thymidylate synthase	2.1.1.45	Pyrimidine metabolism	Nucleotide metabolism	2.1.1.45
	2.7.1.21	2.7.1.21	2.7.1.21	2.7.1.21	deoxyuridine kinase (ATP:Deoxyuridine)	Pyrimidine metabolism	Nucleotide metabolism	Common EC-number							2.1.1.79	cyclopropane fatty acid synthase (n18:0)	2.1.1.79	Fatty acid metabolism	Lipid metabolism	2.1.1.79
	2.7.1.213	2.7.1.213	2.7.1.213	2.7.1.213	cytidine kinase (GTP)	Pyrimidine metabolism	Nucleotide metabolism	Common EC-number							2.1.2.2	phosphoribosylglycinamide formyltransferase	2.1.2.2	Purine metabolism	Nucleotide metabolism	2.1.2.2
	2.7.1.23	2.7.1.23	2.7.1.23	2.7.1.23	NAD kinase	Nicotinate and nicotinamide metabolism	Metabolism of vitamins and cofactors	Common EC-number							2.1.2.9	Methionyl-tRNA formyltransferase	2.1.2.9	One carbon pool by folate	Metabolism of vitamins and cofactors	2.1.2.9
	2.7.1.24	2.7.1.24	2.7.1.24	2.7.1.24	dephospho-CoA kinase	Pantothenate and CoA biosynthesis	Metabolism of vitamins and cofactors	Common EC-number							2.1.3.2	aspartate carbamoyltransferase	2.1.3.2	Alanine, aspartate and glutamate metabolism	Amino acid metabolism	2.1.3.2
	2.7.1.26	2.7.1.26	2.7.1.26	2.7.1.26	riboflavin kinase	Riboflavin metabolism	Metabolism of vitamins and cofactors	Common EC-number							2.1.3.3	ornithine carbamoyltransferase	2.1.3.3	Arginine biosynthesis	Amino acid metabolism	2.1.3.3
	2.7.1.30	2.7.1.30	2.7.1.30	2.7.1.30	glycerol kinase	Glycerolipid metabolism	Lipid metabolism	Common EC-number							2.2.1.6	2-aceto-2-hydroxybutanoate synthase	2.2.1.6	Valine, leucine and isoleucine biosynthesis	Amino acid metabolism	2.2.1.6
	2.7.1.31	2.7.1.31	2.7.1.31	2.7.1.31	Glycerate kinase	Glycerolipid metabolism	Lipid metabolism	Common EC-number							2.2.1.7	1-deoxy-D-xylulose 5-phosphate synthase	2.2.1.7	Terpenoid backbone biosynthesis	Metabolism of terpenoids and polyketides	2.2.1.7
	2.7.1.33	2.7.1.33	2.7.1.33	2.7.1.33	pantothenate kinase	Pantothenate and CoA biosynthesis	Metabolism of vitamins and cofactors	Common EC-number							2.3.1.15	glycerol-3-phosphate acyltransferase PlsX	2.3.1.15	Glycerolipid metabolism	Lipid metabolism	2.3.1.15
	2.7.1.35	2.7.1.35	2.7.1.35	2.7.1.35	pyridoxal kinase (Pyridoxal)	vitamin B6 metabolism	Metabolism of vitamins and cofactors	Common EC-number							2.3.1.180	beta-ketoacyl-ACP synthase III	2.3.1.180	Fatty acid metabolism	Lipid metabolism	2.3.1.180
	2.7.1.40	2.7.1.40	2.7.1.40	2.7.1.40	pyruvate kinase	Glycolysis / Gluconeogenesis	Carbohydrate metabolism	Common EC-number							2.3.1.30	Serine O-acetyltransferase	2.3.1.30	Glycine, serine and threonine metabolism	Amino acid metabolism	2.3.1.30
	2.7.1.48	2.7.1.48	2.7.1.48	2.7.1.48	cytidine kinase (ITP)	Pyrimidine metabolism	Nucleotide metabolism	Common EC-number							2.3.1.37	5-aminolevulinate synthase;	2.3.1.37	Porphyrin and Chlorophyll metabolism	Metabolism of vitamins and cofactors	2.3.1.37
	2.7.1.49	2.7.1.49	2.7.1.49	2.7.1.49	hydroxymethylpyrimidine kinase (ATP)	Thiamine metabolism	Metabolism of vitamins and cofactors	Common EC-number							2.3.1.51	1-Acyl-glycerol-3-phosphate acyltransferase (Lb reuteri specific)	2.3.1.51	Glycerolipid metabolism	Lipid metabolism	2.3.1.51
	2.7.1.50	2.7.1.50	2.7.1.50	2.7.1.50	hydroxyethylthiazole kinase	Thiamine metabolism	Metabolism of vitamins and cofactors	Common EC-number							2.3.1.79	Maltose O-acetyltransferase	2.3.1.79	Glycolysis / Gluconeogenesis	Carbohydrate metabolism	2.3.1.79
	2.7.1.74	2.7.1.74	2.7.1.74	2.7.1.74	deoxyadenosine kinase	Purine metabolism	Nucleotide metabolism	Common EC-number							2.3.1.86	3-oxoacyl-[acyl-carrier-protein] synthase (n-C12:0)	2.3.1.86	Fatty acid metabolism	Lipid metabolism	2.3.1.86
	2.7.1.76	2.7.1.76	2.7.1.76	2.7.1.76	deoxyadenosine kinase	Purine metabolism	Nucleotide metabolism	Common EC-number							2.3.1.9	acetyl-CoA C-acetyltransferase	2.3.1.9	Pyruvate metabolism	Carbohydrate metabolism	2.3.1.9
	2.7.2.1	2.7.2.1	2.7.2.1	2.7.2.1	acetate kinase	Pyruvate metabolism	Carbohydrate metabolism	Common EC-number							2.3.2.3	lysylphosphatidyl-glycerol synthetase	2.3.2.3	unclassified	unclassified	2.3.2.3
	2.7.2.11	2.7.2.11	2.7.2.11	2.7.2.11	glutamate 5-kinase	Proline metabolism	Amino acid metabolism	Common EC-number							2.3.3.10	Hydroxymethylglutaryl CoA synthase	2.3.3.10	Terpenoid backbone biosynthesis	Metabolism of terpenoids and polyketides	2.3.3.10
	2.7.2.15	2.7.2.15	2.7.2.15	2.7.2.15	Propionate kinase	propanoate metabolism	Carbohydrate metabolism	Common EC-number							2.4.1.10	levansucrase	2.4.1.10	Starch and sucrose metabolism	Carbohydrate metabolism	2.4.1.10
	2.7.2.2	2.7.2.2	2.7.2.2	2.7.2.2	Carbamate kinase	Arginine biosynthesis	Amino acid metabolism	Common EC-number							2.4.1.129	peptidoglycan glycosyltransferase	2.4.1.129	Peptidoglycan biosynthesis	Glycan biosynthesis and metabolism	2.4.1.129
	2.7.2.3	2.7.2.3	2.7.2.3	2.7.2.3	phosphoglycerate kinase	Glycolysis / Gluconeogenesis	Carbohydrate metabolism	Common EC-number							2.4.1.227	UDP N acetylglucosamine N acetylmuramyl pentapeptide pyrophosphoryl undecaprenol N acetylglucosamine transferase	2.4.1.227	Peptidoglycan biosynthesis	Glycan biosynthesis and metabolism	2.4.1.227
	2.7.2.4	2.7.2.4	2.7.2.4	2.7.2.4	aspartate kinase	Glycine, serine and threonine metabolism	Amino acid metabolism	Common EC-number							2.4.1.52	Glucose lipoteichoic acid ligase	2.4.1.52	peptidoglycan biosynthesis	Glycan biosynthesis and metabolism	2.4.1.52
	2.7.4.12	2.7.4.12	2.7.4.12	2.7.4.12	dTMP kinase	Pyrimidine metabolism	Nucleotide metabolism	Common EC-number							2.4.1.64	maltose phosphorylase	2.4.1.64	Starch and sucrose metabolism	Carbohydrate metabolism	2.4.1.64
	2.7.4.13	2.7.4.13	2.7.4.13	2.7.4.13	dTMP kinase	Pyrimidine metabolism	Nucleotide metabolism	Common EC-number							2.4.1.7	Sucrose phosphorylase	2.4.1.7	Starch and sucrose metabolism	Carbohydrate metabolism	2.4.1.7
	2.7.4.14	2.7.4.14	2.7.4.14	2.7.4.14	cytidylate kinase (CMP)	Pyrimidine metabolism	Nucleotide metabolism	Common EC-number							2.4.2.1	Nicotinate D-ribonucleoside:orthophosphate ribosyltransferase	2.4.2.1	Nicotinate and nicotinamide metabolism	Metabolism of vitamins and cofactors	2.4.2.1
	2.7.4.2	2.7.4.2	2.7.4.2	2.7.4.2	phosphomevalonate kinase	Terpenoid backbone biosynthesis	Metabolism of terpenoids and polyketides	Common EC-number							2.4.2.10	orotate phosphoribosyltransferase	2.4.2.10	Pyrimidine metabolism	Nucleotide metabolism	2.4.2.10
	2.7.4.22	2.7.4.22	2.7.4.22	2.7.4.22	uridylate kinase (UMP)	Pyrimidine metabolism	Nucleotide metabolism	Common EC-number							2.4.2.14	glutamine phosphoribosyldiphosphate amidotransferase	2.4.2.14	Purine metabolism	Nucleotide metabolism	2.4.2.14
	2.7.4.25	2.7.4.25	2.7.4.25	2.7.4.25	cytidylate kinase (CMP)	Pyrimidine metabolism	Nucleotide metabolism	Common EC-number							2.4.2.2	pyrimidine-nucleoside phosphorylase (cytosine)	2.4.2.2	Pyrimidine metabolism	Nucleotide metabolism	2.4.2.2
	2.7.4.3	2.7.4.3	2.7.4.3	2.7.4.3	adenylate kinase	Purine metabolism	Nucleotide metabolism	Common EC-number							2.4.2.21	nicotinate-nucleotide-dimethylbenzimidazole phosphoribosyltransferase	2.4.2.21	Porphyrin and Chlorophyll metabolism	Metabolism of vitamins and cofactors	2.4.2.21
	2.7.4.4	2.7.4.4	2.7.4.4	2.7.4.4	uridylate kinase (dUMP)	Pyrimidine metabolism	Nucleotide metabolism	Common EC-number							2.4.2.9	uracil phosphoribosyltransferase	2.4.2.9	Pyrimidine metabolism	Nucleotide metabolism	2.4.2.9
	2.7.4.6	2.7.4.6	2.7.4.6	2.7.4.6	ATP:dIDP phosphotransferase	Purine metabolism	Nucleotide metabolism	Common EC-number							2.5.1.15	6-(hydroxymethyl)-7,8-dihydropterin:4-aminobenzoate 2-amino-4-hydroxydihydropteridine-6-methenyltransferase	2.5.1.15	Folate biosynthesis	Metabolism of vitamins and cofactors	2.5.1.15
	2.7.4.7	2.7.4.7	2.7.4.7	2.7.4.7	phosphomethylpyrimidine kinase	Thiamine metabolism	Metabolism of vitamins and cofactors	Common EC-number							2.5.1.17	Cob(I)yrinate a,c diamide <=> Adenosyl cobyrinate a,c diamide	2.5.1.17	Porphyrin and Chlorophyll metabolism	Metabolism of vitamins and cofactors	2.5.1.17
	2.7.4.8	2.7.4.8	2.7.4.8	2.7.4.8	Guanylate kinase GMPdATP	Purine metabolism	Nucleotide metabolism	Common EC-number							2.5.1.3	thiamine-phosphate diphosphorylase	2.5.1.3	Thiamine metabolism	Metabolism of vitamins and cofactors	2.5.1.3
	2.7.4.9	2.7.4.9	2.7.4.9	2.7.4.9	uridylate kinase (dUMP)	Pyrimidine metabolism	Nucleotide metabolism	Common EC-number							2.5.1.49	O-Acetyl-L-homoserine acetate-lyase (adding methanethiol)	2.5.1.49	Cysteine and methionine metabolism	Amino acid metabolism	2.5.1.49
	2.7.6.1	2.7.6.1	2.7.6.1	2.7.6.1	phosphoribosylpyrophosphate synthetase	Purine metabolism	Nucleotide metabolism	Common EC-number							2.5.1.6	methionine adenosyltransferase	2.5.1.6	Cysteine and methionine metabolism	Amino acid metabolism	2.5.1.6
	2.7.6.2	2.7.6.2	2.7.6.2	2.7.6.2	thiamine diphosphokinase	Thiamine metabolism	Metabolism of vitamins and cofactors	Common EC-number							2.5.1.7	UDP-N-acetylglucosamine 1-carboxyvinyltransferase	2.5.1.7	Peptidoglycan biosynthesis	Glycan biosynthesis and metabolism	2.5.1.7
	2.7.6.5	2.7.6.5	2.7.6.5	2.7.6.5	GTP diphosphokinase	Purine metabolism	Nucleotide metabolism	Common EC-number							2.5.1.75	tRNA dimethylallyltransferase	2.5.1.75	Terpenoid backbone biosynthesis	Metabolism of terpenoids and polyketides	2.5.1.75
	2.7.7.1	2.7.7.1	2.7.7.1	2.7.7.1	Nicotinamide-nucleotide adenylyltransferase	Nicotinate and Nicotinamide metabolism	Metabolism of vitamins and cofactors	Common EC-number							2.5.1.90	Octaprenyl pyrophosphate synthase	2.5.1.90	Terpenoid backbone biosynthesis	Metabolism of terpenoids and polyketides	2.5.1.90
	2.7.7.10	2.7.7.10	2.7.7.10	2.7.7.10	galactose-1-phosphate uridylyltransferase	Galactose metabolism	Carbohydrate metabolism	Common EC-number							2.6.1.11	acetylornithine transaminase	2.6.1.11	Arginine biosynthesis	Amino acid metabolism	2.6.1.11
	2.7.7.18	2.7.7.18	2.7.7.18	2.7.7.18	Nicotinamide-nucleotide adenylyltransferase	Nicotinate and Nicotinamide metabolism	Metabolism of vitamins and cofactors	Common EC-number							2.6.1.16	glutamine-fructose-6-phosphate transaminase	2.6.1.16	Alanine, aspartate and glutamate metabolism	Amino acid metabolism	2.6.1.16
	2.7.7.2	2.7.7.2	2.7.7.2	2.7.7.2	FMN adenylyltransferase	Riboflavin metabolism	Metabolism of vitamins and cofactors	Common EC-number							2.6.1.17	Succinyldiaminopimelate transaminase	2.6.1.17	TCA cycle	Carbohydrate metabolism	2.6.1.17
	2.7.7.23	2.7.7.23	2.7.7.23	2.7.7.23	UDP-N-acetylglucosamine diphosphorylase	Amino sugar and nucleotide sugar metabolism	Carbohydrate metabolism	Common EC-number							2.6.1.30	Alanine transaminase	2.6.1.30	vitamin B6 metabolism	Metabolism of vitamins and cofactors	2.6.1.30
	2.7.7.62	2.7.7.62	2.7.7.62	2.7.7.62	Adenosyl cobainamide GTP transferase	Porphyrin and Chlorophyll metabolism	Metabolism of vitamins and cofactors	Common EC-number							2.7.1.107	Diacylglycerol kinase (LRE specific)	2.7.1.107	Glycerolipid metabolism	Lipid metabolism	2.7.1.107
	2.7.7.64	2.7.7.64	2.7.7.64	2.7.7.64	galactose-1-phosphate uridylyltransferase	Galactose metabolism	Carbohydrate metabolism	Common EC-number							2.7.1.12	gluconokinase	2.7.1.12	Pentose phosphate pathway	Carbohydrate metabolism	2.7.1.12
	3.1.1.31	3.1.1.31	3.1.1.31	3.1.1.31	6-phosphogluconolactonase	Pentose phosphate pathway	Carbohydrate metabolism	Common EC-number							2.7.1.148	4-(cytidine 5'-diphospho)-2-C-methyl-D-erythritol kinase	2.7.1.148	Terpenoid backbone biosynthesis	Metabolism of terpenoids and polyketides	2.7.1.148
	3.1.3.-	3.1.3.-	3.1.3.-	3.1.3.-	alkaline phosphatase	Glycolysis / Gluconeogenesis	Carbohydrate metabolism	Common EC-number							2.7.1.15	Deoxyribokinase	2.7.1.15	Pentose phosphate pathway	Carbohydrate metabolism	2.7.1.15
	3.1.3.1	3.1.3.1	3.1.3.1	3.1.3.1	alkaline phosphatase	Glycolysis / Gluconeogenesis	Carbohydrate metabolism	Common EC-number							2.7.1.23	NAD kinase	2.7.1.23	Nicotinate and nicotinamide metabolism	Metabolism of vitamins and cofactors	2.7.1.23
	3.1.3.2	3.1.3.2	3.1.3.2	3.1.3.2	Acid phosphatase (FMN)	Riboflavin metabolism	Metabolism of vitamins and cofactors	Common EC-number							2.7.1.24	dephospho-CoA kinase	2.7.1.24	Pantothenate and CoA biosynthesis	Metabolism of vitamins and cofactors	2.7.1.24
	3.1.3.25	3.1.3.25	3.1.3.25	3.1.3.25	myo-inositol 1-phosphatase	Inositol phosphate metabolism	Carbohydrate metabolism	Common EC-number							2.7.1.25	Adenylyl-sulfate kinase	2.7.1.25	Pyrimidine metabolism	Nucleotide metabolism	2.7.1.25
	3.1.3.35	3.1.3.35	3.1.3.35	3.1.3.35	5'-nucleotidase (dTMP)	Pyrimidine metabolism	Nucleotide metabolism	Common EC-number							2.7.1.30	glycerol kinase	2.7.1.30	Glycerolipid metabolism	Lipid metabolism	2.7.1.30
	3.1.3.5	3.1.3.5	3.1.3.5	3.1.3.5	5'-nucleotidase (AMP)	Purine metabolism	Nucleotide metabolism	Common EC-number							2.7.1.33	pantothenate kinase	2.7.1.33	Pantothenate and CoA biosynthesis	Metabolism of vitamins and cofactors	2.7.1.33
	3.1.3.74	3.1.3.74	3.1.3.74	3.1.3.74	hypothetical enzyme	vitamin B6 metabolism	Metabolism of vitamins and cofactors	Common EC-number							2.7.1.36	mevalonate kinase	2.7.1.36	Terpenoid backbone biosynthesis	Metabolism of terpenoids and polyketides	2.7.1.36
	3.1.3.89	3.1.3.89	3.1.3.89	3.1.3.89	5'-nucleotidase (dGMP)	Purine metabolism	Nucleotide metabolism	Common EC-number							2.7.1.39	ATP:L-homoserine O-phosphotransferase	2.7.1.39	Glycine, serine and threonine metabolism	Amino acid metabolism	2.7.1.39
	3.1.3.91	3.1.3.91	3.1.3.91	3.1.3.91	5'-nucleotidase (CMP)	Pyrimidine metabolism	Nucleotide metabolism	Common EC-number							2.7.1.40	pyruvate kinase	2.7.1.40	Glycolysis / Gluconeogenesis	Carbohydrate metabolism	2.7.1.40
	3.1.3.99	3.1.3.99	3.1.3.99	3.1.3.99	5'-nucleotidase (IMP)	Purine metabolism	Nucleotide metabolism	Common EC-number							2.7.1.49	hydroxymethylpyrimidine kinase (ATP)	2.7.1.49	Thiamine metabolism	Metabolism of vitamins and cofactors	2.7.1.49
	3.1.4.2	3.1.4.2	3.1.4.2	3.1.4.2	Glycerophosphodiester phosphodiesterase (Glycerophosphoethanolamine)	Glycerophospholipid metabolism	Lipid metabolism	Common EC-number							2.7.1.50	hydroxyethylthiazole kinase	2.7.1.50	Thiamine metabolism	Metabolism of vitamins and cofactors	2.7.1.50
	3.1.4.46	3.1.4.46	3.1.4.46	3.1.4.46	Glycerophosphodiester phosphodiesterase (Glycerophosphoethanolamine)	Glycerophospholipid metabolism	Lipid metabolism	Common EC-number							2.7.1.6	Galactokinase	2.7.1.6	Galactose metabolism	Carbohydrate metabolism	2.7.1.6
	3.2.1.20	3.2.1.20	3.2.1.20	3.2.1.20	Maltodextrin glucosidase (maltohexaose)	Starch and sucrose metabolism	Carbohydrate metabolism	Common EC-number							2.7.2.11	glutamate 5-kinase	2.7.2.11	Proline metabolism	Amino acid metabolism	2.7.2.11
	3.2.1.22	3.2.1.22	3.2.1.22	3.2.1.22	Raffinose galactohydrolase	Galactose metabolism	Carbohydrate metabolism	Common EC-number							2.7.2.15	Propionate kinase	2.7.2.15	propanoate metabolism	Carbohydrate metabolism	2.7.2.15
	3.2.2.9	3.2.2.9	3.2.2.9	3.2.2.9	adenosylhomocysteine nucleosidase	Cysteine and methionine metabolism	Amino acid metabolism	Common EC-number							2.7.2.2	Carbamate kinase	2.7.2.2	Arginine biosynthesis	Amino acid metabolism	2.7.2.2
	3.5.1.1	3.5.1.1	3.5.1.1	3.5.1.1	L-asparaginase	Alanine, aspartate and glutamate metabolism	Amino acid metabolism	Common EC-number							2.7.2.3	phosphoglycerate kinase	2.7.2.3	Glycolysis / Gluconeogenesis	Carbohydrate metabolism	2.7.2.3
	3.5.1.18	3.5.1.18	3.5.1.18	3.5.1.18	succinyl-diaminopimelate desuccinylase	Lysine biosynthesis	Amino acid metabolism	Common EC-number							2.7.2.4	aspartate kinase	2.7.2.4	Glycine, serine and threonine metabolism	Amino acid metabolism	2.7.2.4
	3.5.1.2	3.5.1.2	3.5.1.2	3.5.1.2	glutaminase	Alanine, aspartate and glutamate metabolism	Amino acid metabolism	Common EC-number							2.7.4.1	Polyphosphate kinase	2.7.4.1	energy metabolism	Energy metabolism	2.7.4.1
	3.5.1.28	3.5.1.28	3.5.1.28	3.5.1.28	N-acetylmuramoyl-L-alanine amidase	peptidoglycan biosynthesis	Glycan biosynthesis and metabolism	Common EC-number							2.7.4.2	phosphomevalonate kinase	2.7.4.2	Terpenoid backbone biosynthesis	Metabolism of terpenoids and polyketides	2.7.4.2
	3.5.1.31	3.5.1.31	3.5.1.31	3.5.1.31	formylmethionine deformylase	Cysteine and methionine metabolism	Amino acid metabolism	Common EC-number							2.7.4.6	ATP:dIDP phosphotransferase	2.7.4.6	Purine metabolism	Nucleotide metabolism	2.7.4.6
	3.5.1.38	3.5.1.38	3.5.1.38	3.5.1.38	L-asparaginase	Alanine, aspartate and glutamate metabolism	Amino acid metabolism	Common EC-number							2.7.4.8	Guanylate kinase GMPdATP	2.7.4.8	Purine metabolism	Nucleotide metabolism	2.7.4.8
	3.5.1.94	3.5.1.94	3.5.1.94	3.5.1.94	gammaglutamyl-gamma-aminobutyrate hydrolase	Alanine, aspartate and glutamate metabolism	Amino acid metabolism	Common EC-number							2.7.6.1	phosphoribosylpyrophosphate synthetase	2.7.6.1	Purine metabolism	Nucleotide metabolism	2.7.6.1
	3.5.2.3	3.5.2.3	3.5.2.3	3.5.2.3	dihydroorotase	Pyrimidine metabolism	Nucleotide metabolism	Common EC-number							2.7.6.3	2-amino-4-hydroxy-6-hydroxymethyldihydropteridine diphosphokinase	2.7.6.3	Folate biosynthesis	Metabolism of vitamins and cofactors	2.7.6.3
	3.5.4.1	3.5.4.1	3.5.4.1	3.5.4.1	5-Methylcytosine aminohydrolase	Pyrimidine metabolism	Nucleotide metabolism	Common EC-number							2.7.6.5	GTP diphosphokinase	2.7.6.5	Purine metabolism	Nucleotide metabolism	2.7.6.5
	3.5.4.10	3.5.4.10	3.5.4.10	3.5.4.10	IMP cyclohydrolase	Purine metabolism	Nucleotide metabolism	Common EC-number							2.7.6.5	GDP diphosphokinase	2.7.6.5	Pyrimidine metabolism	Nucleotide metabolism	2.7.6.5
	3.5.4.16	3.5.4.16	3.5.4.16	3.5.4.16	GTP cyclohydrolase I	Folate biosynthesis	Metabolism of vitamins and cofactors	Common EC-number							2.7.7.2	FMN adenylyltransferase	2.7.7.2	Riboflavin metabolism	Metabolism of vitamins and cofactors	2.7.7.2
	3.5.4.4	3.5.4.4	3.5.4.4	3.5.4.4	Deoxyadenosine deaminase	Purine metabolism	Nucleotide metabolism	Common EC-number							2.7.7.23	UDP-N-acetylglucosamine diphosphorylase	2.7.7.23	Amino sugar and nucleotide sugar metabolism	Carbohydrate metabolism	2.7.7.23
	3.5.4.5	3.5.4.5	3.5.4.5	3.5.4.5	cytidine deaminase	Pyrimidine metabolism	Nucleotide metabolism	Common EC-number							2.7.7.24	glucose-1-phosphate thymidylyltransferase	2.7.7.24	Polyketide sugar unit biosynthesis	Metabolism of terpenoids and polyketides	2.7.7.24
	3.5.4.9	3.5.4.9	3.5.4.9	3.5.4.9	methenyltetrahydrofolate cyclohydrolase	One carbon pool by folate	Metabolism of vitamins and cofactors	Common EC-number							2.7.7.27	ATP:alpha-D-glucose-1-phosphate adenylyltransferase	2.7.7.27	Starch and sucrose metabolism	Carbohydrate metabolism	2.7.7.27
	3.5.5.4	3.5.5.4	3.5.5.4	3.5.5.4	L-asparaginase	Alanine, aspartate and glutamate metabolism	Amino acid metabolism	Common EC-number							2.7.7.3	pantetheine-phosphate adenylyltransferase	2.7.7.3	Pantothenate and CoA biosynthesis	Metabolism of vitamins and cofactors	2.7.7.3
	3.5.99.6	3.5.99.6	3.5.99.6	3.5.99.6	glucosamine-6-phosphate deaminase	Amino sugar and nucleotide sugar metabolism	Carbohydrate metabolism	Common EC-number							2.7.7.41	CDP-Diacylglycerol synthetase (LRE specific)	2.7.7.41	Glycerophospholipid metabolism	Lipid metabolism	2.7.7.41
	3.6.1.-	3.6.1.-	3.6.1.-	3.6.1.-	dUTP diphosphatase	Pyrimidine metabolism	Nucleotide metabolism	Common EC-number							2.7.7.62	Adenosyl cobainamide GTP transferase	2.7.7.62	Porphyrin and Chlorophyll metabolism	Metabolism of vitamins and cofactors	2.7.7.62
	3.6.1.1	3.6.1.1	3.6.1.1	3.6.1.1	inorganic diphosphatase	energy metabolism	Energy metabolism	Common EC-number							2.7.8.-	Cardiolipin Synthase (LRE specific)	2.7.8.-	unclassified	unclassified	2.7.8.-
	3.6.1.13	3.6.1.13	3.6.1.13	3.6.1.13	ADPribose diphosphatase	Purine metabolism	Nucleotide metabolism	Common EC-number							2.7.8.13	Phospho N acetylmuramoyl pentapeptide transferase alpha glutamate	2.7.8.13	Peptidoglycan biosynthesis	Glycan biosynthesis and metabolism	2.7.8.13
	3.6.1.15	3.6.1.15	3.6.1.15	3.6.1.15	ATP maintenance requirment	energy metabolism	Energy metabolism	Common EC-number							2.7.8.20	Phosphatidylglycerol:membrane-derived-oligosaccharide-D-glucose glycerophosphotransferase	2.7.8.20	Glycerolipid metabolism	Lipid metabolism	2.7.8.20
	3.6.1.23	3.6.1.23	3.6.1.23	3.6.1.23	dUTP diphosphatase	Pyrimidine metabolism	Nucleotide metabolism	Common EC-number							2.7.8.26	Adenine Adenosylcobalamin 5-phosphate synthase	2.7.8.26	Porphyrin and chlorophyll metabolism	Metabolism of vitamins and cofactors	2.7.8.26
	3.6.1.3	3.6.1.3	3.6.1.3	3.6.1.3	ATP maintenance requirment	energy metabolism	Energy metabolism	Common EC-number							2.7.8.5	Phosphatidylglycerol synthase (LRE specific)	2.7.8.5	Glycerophospholipid metabolism	Lipid metabolism	2.7.8.5
	3.6.1.41	3.6.1.41	3.6.1.41	3.6.1.41	bis(5'-nucleosyl)-tetraphosphatase	Purine metabolism	Nucleotide metabolism	Common EC-number							2.7.8.7	acyl-carrier protein synthase	2.7.8.7	Pantothenate and CoA biosynthesis	Metabolism of vitamins and cofactors	2.7.8.7
	3.6.1.5	3.6.1.5	3.6.1.5	3.6.1.5	Nucleoside-triphosphatase (CTP)	Thiamine metabolism	Metabolism of vitamins and cofactors	Common EC-number							2.8.1.12	molybdopterin synthase catalytic subunit	2.8.1.12	Folate biosynthesis	Metabolism of vitamins and cofactors	2.8.1.12
	3.6.1.67	3.6.1.67	3.6.1.67	3.6.1.67	Dihydroneopterin triphosphate pyrophosphatase	Folate biosynthesis	Metabolism of vitamins and cofactors	Common EC-number							2.8.1.7	MoaD:cysteine sulfur transferase	2.8.1.7	unclassified	unclassified	2.8.1.7
	3.6.1.8	3.6.1.8	3.6.1.8	3.6.1.8	dUTP diphosphatase	Pyrimidine metabolism	Nucleotide metabolism	Common EC-number							2.8.3.16	Formyl-CoA Transferase	2.8.3.16	Folate biosynthesis	Metabolism of vitamins and cofactors	2.8.3.16
	3.6.1.9	3.6.1.9	3.6.1.9	3.6.1.9	NAD diphosphatase	Nicotinate and Nicotinamide metabolism	Metabolism of vitamins and cofactors	Common EC-number							3.1.1.31	6-phosphogluconolactonase	3.1.1.31	Pentose phosphate pathway	Carbohydrate metabolism	3.1.1.31
	3.6.3.-	3.6.3.-	3.6.3.-	3.6.3.-	Copper export via ATPase	transport	transport	Common EC-number							3.1.2.21	fatty-acyl-ACP hydrolase	3.1.2.21	Fatty acid metabolism	Lipid metabolism	3.1.2.21
	3.6.3.1	3.6.3.1	3.6.3.1	3.6.3.1	ATP maintenance requirment	energy metabolism	Energy metabolism	Common EC-number							3.1.2.28	1,4-dihydroxy-2-naphthoyl-CoA hydrolase	3.1.2.28	Ubiquinone and other terpenoid-quinone biosynthesis	Metabolism of terpenoids and polyketides	3.1.2.28
	3.6.3.10	3.6.3.10	3.6.3.10	3.6.3.10	ATP maintenance requirment	energy metabolism	Energy metabolism	Common EC-number							3.1.3.15	histidinol-phosphatase (PHP family)	3.1.3.15	Histidine metabolism	Amino acid metabolism	3.1.3.15
	3.6.3.11	3.6.3.11	3.6.3.11	3.6.3.11	ATP maintenance requirment	energy metabolism	Energy metabolism	Common EC-number							3.1.3.21	Glycerol-3-phosphatase	3.1.3.21	Glycerolipid metabolism	Lipid metabolism	3.1.3.21
	3.6.3.12	3.6.3.12	3.6.3.12	3.6.3.12	ATP maintenance requirment	energy metabolism	Energy metabolism	Common EC-number							3.1.3.25	myo-inositol 1-phosphatase	3.1.3.25	Inositol phosphate metabolism	Carbohydrate metabolism	3.1.3.25
	3.6.3.14	3.6.3.14	3.6.3.14	3.6.3.14	ATP maintenance requirment	energy metabolism	Energy metabolism	Common EC-number							3.1.3.27	Phosphatidylglycerol phosphate phosphatase (LRE specific)	3.1.3.27	Glycerophospholipid metabolism	Lipid metabolism	3.1.3.27
	3.6.3.15	3.6.3.15	3.6.3.15	3.6.3.15	ATP maintenance requirment	energy metabolism	Energy metabolism	Common EC-number							3.1.3.48	CPS synthase complex, LRE specific	3.1.3.48	unclassified	unclassified	3.1.3.48
	3.6.3.16	3.6.3.16	3.6.3.16	3.6.3.16	ATP maintenance requirment	energy metabolism	Energy metabolism	Common EC-number							3.1.3.5	5'-nucleotidase (AMP)	3.1.3.5	Purine metabolism	Nucleotide metabolism	3.1.3.5
	3.6.3.17	3.6.3.17	3.6.3.17	3.6.3.17	Ribose transport via ABC system	transport	transport	Common EC-number							3.1.3.7	bifunctional oligoribonuclease and PAP phosphatase NrnA	3.1.3.7	Sulfur metabolism	Energy metabolism	3.1.3.7
	3.6.3.18	3.6.3.18	3.6.3.18	3.6.3.18	ATP maintenance requirment	energy metabolism	Energy metabolism	Common EC-number							3.1.3.73	Adenine Adenosylcobalamide phosphate phosphatase	3.1.3.73	Porphyrin and Chlorophyll metabolism	Metabolism of vitamins and cofactors	3.1.3.73
	3.6.3.19	3.6.3.19	3.6.3.19	3.6.3.19	ATP maintenance requirment	energy metabolism	Energy metabolism	Common EC-number							3.1.3.74	hypothetical enzyme	3.1.3.74	vitamin B6 metabolism	Metabolism of vitamins and cofactors	3.1.3.74
	3.6.3.2	3.6.3.2	3.6.3.2	3.6.3.2	ATP maintenance requirment	energy metabolism	Energy metabolism	Common EC-number							3.2.1.20	Maltodextrin glucosidase (maltohexaose)	3.2.1.20	Starch and sucrose metabolism	Carbohydrate metabolism	3.2.1.20
	3.6.3.20	3.6.3.20	3.6.3.20	3.6.3.20	ATP maintenance requirment	energy metabolism	Energy metabolism	Common EC-number							3.2.1.20	alpha-glucosidase	3.2.1.20	Starch and sucrose metabolism	Carbohydrate metabolism	3.2.1.20
	3.6.3.21	3.6.3.21	3.6.3.21	3.6.3.21	L-arginine transport via ABC system	transport	transport	Common EC-number							3.2.1.22	Raffinose galactohydrolase	3.2.1.22	Galactose metabolism	Carbohydrate metabolism	3.2.1.22
	3.6.3.22	3.6.3.22	3.6.3.22	3.6.3.22	ATP maintenance requirment	energy metabolism	Energy metabolism	Common EC-number							3.2.2.9	adenosylhomocysteine nucleosidase	3.2.2.9	Cysteine and methionine metabolism	Amino acid metabolism	3.2.2.9
	3.6.3.23	3.6.3.23	3.6.3.23	3.6.3.23	ATP maintenance requirment	energy metabolism	Energy metabolism	Common EC-number							3.5.1.107	Pyrazinamidase	3.5.1.107	Nicotinate and Nicotinamide metabolism	Metabolism of vitamins and cofactors	3.5.1.107
	3.6.3.24	3.6.3.24	3.6.3.24	3.6.3.24	ATP maintenance requirment	energy metabolism	Energy metabolism	Common EC-number							3.5.1.18	succinyl-diaminopimelate desuccinylase	3.5.1.18	Lysine biosynthesis	Amino acid metabolism	3.5.1.18
	3.6.3.25	3.6.3.25	3.6.3.25	3.6.3.25	ATP maintenance requirment	energy metabolism	Energy metabolism	Common EC-number							3.5.1.24	choloylglycine hydrolase	3.5.1.24	bile acid biosynthesis	Lipid metabolism	3.5.1.24
	3.6.3.26	3.6.3.26	3.6.3.26	3.6.3.26	ATP maintenance requirment	energy metabolism	Energy metabolism	Common EC-number							3.5.1.28	N-acetylmuramoyl-L-alanine amidase	3.5.1.28	peptidoglycan biosynthesis	Glycan biosynthesis and metabolism	3.5.1.28
	3.6.3.27	3.6.3.27	3.6.3.27	3.6.3.27	phosphate transport via ABC system	transport	transport	Common EC-number							3.5.1.42	nicotinamide-D-ribonucleotide amidohydrolase	3.5.1.42	Nicotinate and nicotinamide metabolism	Metabolism of vitamins and cofactors	3.5.1.42
	3.6.3.28	3.6.3.28	3.6.3.28	3.6.3.28	ATP maintenance requirment	energy metabolism	Energy metabolism	Common EC-number							3.5.1.47	acetyl-diaminopimelate deacetylase	3.5.1.47	Lysine biosynthesis	Amino acid metabolism	3.5.1.47
	3.6.3.29	3.6.3.29	3.6.3.29	3.6.3.29	ATP maintenance requirment	energy metabolism	Energy metabolism	Common EC-number							3.5.1.94	gammaglutamyl-gamma-aminobutyrate hydrolase	3.5.1.94	Alanine, aspartate and glutamate metabolism	Amino acid metabolism	3.5.1.94
	3.6.3.3	3.6.3.3	3.6.3.3	3.6.3.3	ATP maintenance requirment	energy metabolism	Energy metabolism	Common EC-number							3.5.2.3	dihydroorotase	3.5.2.3	Pyrimidine metabolism	Nucleotide metabolism	3.5.2.3
	3.6.3.30	3.6.3.30	3.6.3.30	3.6.3.30	ATP maintenance requirment	energy metabolism	Energy metabolism	Common EC-number							3.5.3.6	Arginine deiminase	3.5.3.6	Arginine biosynthesis	Amino acid metabolism	3.5.3.6
	3.6.3.31	3.6.3.31	3.6.3.31	3.6.3.31	putrescine transport via ABC system	transport	transport	Common EC-number							3.5.4.1	5-Methylcytosine aminohydrolase	3.5.4.1	Pyrimidine metabolism	Nucleotide metabolism	3.5.4.1
	3.6.3.32	3.6.3.32	3.6.3.32	3.6.3.32	ATP maintenance requirment	energy metabolism	Energy metabolism	Common EC-number							3.5.4.16	GTP cyclohydrolase I	3.5.4.16	Folate biosynthesis	Metabolism of vitamins and cofactors	3.5.4.16
	3.6.3.33	3.6.3.33	3.6.3.33	3.6.3.33	ATP maintenance requirment	energy metabolism	Energy metabolism	Common EC-number							3.5.4.9	methenyltetrahydrofolate cyclohydrolase	3.5.4.9	One carbon pool by folate	Metabolism of vitamins and cofactors	3.5.4.9
	3.6.3.34	3.6.3.34	3.6.3.34	3.6.3.34	ATP maintenance requirment	energy metabolism	Energy metabolism	Common EC-number							3.5.99.6	glucosamine-6-phosphate deaminase	3.5.99.6	Amino sugar and nucleotide sugar metabolism	Carbohydrate metabolism	3.5.99.6
	3.6.3.35	3.6.3.35	3.6.3.35	3.6.3.35	manganese transport via ABC system	transport	transport	Common EC-number							3.6.1.-	Dihydroneopterin monophosphate dephosphorylase	3.6.1.-	Folate biosynthesis	Metabolism of vitamins and cofactors	3.6.1.-
	3.6.3.36	3.6.3.36	3.6.3.36	3.6.3.36	ATP maintenance requirment	energy metabolism	Energy metabolism	Common EC-number							3.6.1.1	inorganic diphosphatase	3.6.1.1	energy metabolism	Energy metabolism	3.6.1.1
	3.6.3.37	3.6.3.37	3.6.3.37	3.6.3.37	ATP maintenance requirment	energy metabolism	Energy metabolism	Common EC-number							3.6.1.13	ADPribose diphosphatase	3.6.1.13	Purine metabolism	Nucleotide metabolism	3.6.1.13
	3.6.3.38	3.6.3.38	3.6.3.38	3.6.3.38	ATP maintenance requirment	energy metabolism	Energy metabolism	Common EC-number							3.6.1.27	undecaprenyl-diphosphatase	3.6.1.27	Peptidoglycan biosynthesis	Glycan biosynthesis and metabolism	3.6.1.27
	3.6.3.39	3.6.3.39	3.6.3.39	3.6.3.39	ATP maintenance requirment	energy metabolism	Energy metabolism	Common EC-number							3.6.1.41	bis(5'-nucleosyl)-tetraphosphatase	3.6.1.41	Purine metabolism	Nucleotide metabolism	3.6.1.41
	3.6.3.4	3.6.3.4	3.6.3.4	3.6.3.4	Copper export via ATPase	transport	transport	Common EC-number							3.6.1.7	acylphosphatase	3.6.1.7	pyruvate metabolism	Carbohydrate metabolism	3.6.1.7
	3.6.3.40	3.6.3.40	3.6.3.40	3.6.3.40	ATP maintenance requirment	energy metabolism	Energy metabolism	Common EC-number							3.6.3.17	Ribose transport via ABC system	3.6.3.17	transport	transport	3.6.3.17
	3.6.3.41	3.6.3.41	3.6.3.41	3.6.3.41	ATP maintenance requirment	energy metabolism	Energy metabolism	Common EC-number							3.6.3.21	L-arginine transport via ABC system	3.6.3.21	transport	transport	3.6.3.21
	3.6.3.42	3.6.3.42	3.6.3.42	3.6.3.42	ATP maintenance requirment	energy metabolism	Energy metabolism	Common EC-number							3.6.3.21	L-glutamine transport via ABC system	3.6.3.21	transport	transport	3.6.3.21
	3.6.3.43	3.6.3.43	3.6.3.43	3.6.3.43	ATP maintenance requirment	energy metabolism	Energy metabolism	Common EC-number							3.6.3.31	putrescine transport via ABC system	3.6.3.31	transport	transport	3.6.3.31
	3.6.3.44	3.6.3.44	3.6.3.44	3.6.3.44	ATP maintenance requirment	energy metabolism	Energy metabolism	Common EC-number							3.6.3.35	manganese transport via ABC system	3.6.3.35	transport	transport	3.6.3.35
	3.6.3.46	3.6.3.46	3.6.3.46	3.6.3.46	ATP maintenance requirment	energy metabolism	Energy metabolism	Common EC-number							4.1.1.15	glutamate decarboxylase	4.1.1.15	Alanine, aspartate and glutamate metabolism	Amino acid metabolism	4.1.1.15
	3.6.3.47	3.6.3.47	3.6.3.47	3.6.3.47	ATP maintenance requirment	energy metabolism	Energy metabolism	Common EC-number							4.1.1.18	lysine decarboxylase	4.1.1.18	Lysine biosynthesis	Amino acid metabolism	4.1.1.18
	3.6.3.48	3.6.3.48	3.6.3.48	3.6.3.48	ATP maintenance requirment	energy metabolism	Energy metabolism	Common EC-number							4.1.1.20	diaminopimelate decarboxylase	4.1.1.20	Lysine biosynthesis	Amino acid metabolism	4.1.1.20
	3.6.3.49	3.6.3.49	3.6.3.49	3.6.3.49	ATP maintenance requirment	energy metabolism	Energy metabolism	Common EC-number							4.1.1.23	orotidine-5'-phosphate decarboxylase	4.1.1.23	Pyrimidine metabolism	Nucleotide metabolism	4.1.1.23
	3.6.3.5	3.6.3.5	3.6.3.5	3.6.3.5	ATP maintenance requirment	energy metabolism	Energy metabolism	Common EC-number							4.1.1.33	diphosphomevalonate decarboxylase	4.1.1.33	Terpenoid backbone biosynthesis	Metabolism of terpenoids and polyketides	4.1.1.33
	3.6.3.50	3.6.3.50	3.6.3.50	3.6.3.50	ATP maintenance requirment	energy metabolism	Energy metabolism	Common EC-number							4.1.1.44	4-carboxymuconolactone decarboxylase	4.1.1.44	Benzoate degradation	Xenobiotics biodegradation and metabolism	4.1.1.44
	3.6.3.51	3.6.3.51	3.6.3.51	3.6.3.51	ATP maintenance requirment	energy metabolism	Energy metabolism	Common EC-number							4.1.1.5	acetolactate decarboxylase	4.1.1.5	Butanoate metabolism	Carbohydrate metabolism	4.1.1.5
	3.6.3.52	3.6.3.52	3.6.3.52	3.6.3.52	ATP maintenance requirment	energy metabolism	Energy metabolism	Common EC-number							4.1.1.8	oxalyl-CoA decarboxylase	4.1.1.8	Glyoxylate and dicarboxylate metabolism	Carbohydrate metabolism	4.1.1.8
	3.6.3.53	3.6.3.53	3.6.3.53	3.6.3.53	ATP maintenance requirment	energy metabolism	Energy metabolism	Common EC-number							4.1.1.81	Threonine-phosphate decarboxylase (EC 4.1.1.81)	4.1.1.81	Porphyrin and Chlorophyll metabolism	Metabolism of vitamins and cofactors	4.1.1.81
	3.6.3.54	3.6.3.54	3.6.3.54	3.6.3.54	ATP maintenance requirment	energy metabolism	Energy metabolism	Common EC-number							4.1.2.13	fructose-bisphosphate aldolase	4.1.2.13	Glycolysis / Gluconeogenesis	Carbohydrate metabolism	4.1.2.13
	3.6.3.6	3.6.3.6	3.6.3.6	3.6.3.6	ATP maintenance requirment	energy metabolism	Energy metabolism	Common EC-number							4.1.2.4	deoxyribose-phosphate aldolase	4.1.2.4	Pentose phosphate pathway	Carbohydrate metabolism	4.1.2.4
	3.6.3.7	3.6.3.7	3.6.3.7	3.6.3.7	ATP maintenance requirment	energy metabolism	Energy metabolism	Common EC-number							4.1.2.9	phosphoketolase	4.1.2.9	Pentose phosphate pathway	Carbohydrate metabolism	4.1.2.9
	3.6.3.8	3.6.3.8	3.6.3.8	3.6.3.8	ATP maintenance requirment	energy metabolism	Energy metabolism	Common EC-number							4.1.3.36	naphthoate synthase	4.1.3.36	Ubiquinone and other terpenoid-quinone biosynthesis	Metabolism of terpenoids and polyketides	4.1.3.36
	3.6.3.9	3.6.3.9	3.6.3.9	3.6.3.9	ATP maintenance requirment	energy metabolism	Energy metabolism	Common EC-number							4.1.99.12	3,4-Dihydroxy-2-butanone-4-phosphate	4.1.99.12	Riboflavin metabolism	Metabolism of vitamins and cofactors	4.1.99.12
	3.6.4.1	3.6.4.1	3.6.4.1	3.6.4.1	ATP maintenance requirment	energy metabolism	Energy metabolism	Common EC-number							4.1.99.17	4-amino-5-hydroxymethyl-2-methylpyrimidine synthetase	4.1.99.17	Thiamine metabolism	Metabolism of vitamins and cofactors	4.1.99.17
	3.6.4.10	3.6.4.10	3.6.4.10	3.6.4.10	ATP maintenance requirment	energy metabolism	Energy metabolism	Common EC-number							4.1.99.22	GTP 3',8-cyclase	4.1.99.22	Folate biosynthesis	Metabolism of vitamins and cofactors	4.1.99.22
	3.6.4.11	3.6.4.11	3.6.4.11	3.6.4.11	ATP maintenance requirment	energy metabolism	Energy metabolism	Common EC-number							4.2.1.11	enolase	4.2.1.11	Glycolysis / Gluconeogenesis	Carbohydrate metabolism	4.2.1.11
	3.6.4.12	3.6.4.12	3.6.4.12	3.6.4.12	ATP maintenance requirment	energy metabolism	Energy metabolism	Common EC-number							4.2.1.2	fumarase	4.2.1.2	TCA cycle	Carbohydrate metabolism	4.2.1.2
	3.6.4.13	3.6.4.13	3.6.4.13	3.6.4.13	ATP maintenance requirment	energy metabolism	Energy metabolism	Common EC-number							4.2.1.22	Cystathionine beta synthase	4.2.1.22	Glycine, serine and threonine metabolism	Amino acid metabolism	4.2.1.22
	3.6.4.2	3.6.4.2	3.6.4.2	3.6.4.2	ATP maintenance requirment	energy metabolism	Energy metabolism	Common EC-number							4.2.1.24	porphobilinogen synthase	4.2.1.24	Porphyrin and Chlorophyll metabolism	Metabolism of vitamins and cofactors	4.2.1.24
	3.6.4.3	3.6.4.3	3.6.4.3	3.6.4.3	ATP maintenance requirment	energy metabolism	Energy metabolism	Common EC-number							4.2.1.30	glycerol dehydratase	4.2.1.30	Glycerolipid metabolism	Lipid metabolism	4.2.1.30
	3.6.4.4	3.6.4.4	3.6.4.4	3.6.4.4	ATP maintenance requirment	energy metabolism	Energy metabolism	Common EC-number							4.2.1.46	dTDPglucose 4,6-dehydratase	4.2.1.46	Polyketide sugar unit biosynthesis	Metabolism of terpenoids and polyketides	4.2.1.46
	3.6.4.5	3.6.4.5	3.6.4.5	3.6.4.5	ATP maintenance requirment	energy metabolism	Energy metabolism	Common EC-number							4.2.1.75	uroporphyrinogen-III synthase	4.2.1.75	Porphyrin and Chlorophyll metabolism	Metabolism of vitamins and cofactors	4.2.1.75
	3.6.4.6	3.6.4.6	3.6.4.6	3.6.4.6	ATP maintenance requirment	energy metabolism	Energy metabolism	Common EC-number							4.2.3.1	O-phospho-L-homoserine phosphate-lyase (adding water;L-threonine-forming)	4.2.3.1	Glycine, serine and threonine metabolism	Amino acid metabolism	4.2.3.1
	3.6.4.7	3.6.4.7	3.6.4.7	3.6.4.7	ATP maintenance requirment	energy metabolism	Energy metabolism	Common EC-number							4.3.2.1	argininosuccinate lyase	4.3.2.1	Arginine biosynthesis	Amino acid metabolism	4.3.2.1
	3.6.4.8	3.6.4.8	3.6.4.8	3.6.4.8	ATP maintenance requirment	energy metabolism	Energy metabolism	Common EC-number							4.3.2.2	adenylosuccinate lyase	4.3.2.2	Purine metabolism	Nucleotide metabolism	4.3.2.2
	3.6.4.9	3.6.4.9	3.6.4.9	3.6.4.9	ATP maintenance requirment	energy metabolism	Energy metabolism	Common EC-number							4.3.3.7	dihydrodipicolinate synthase	4.3.3.7	Lysine biosynthesis	Amino acid metabolism	4.3.3.7
	4.1.1.18	4.1.1.18	4.1.1.18	4.1.1.18	lysine decarboxylase	Lysine biosynthesis	Amino acid metabolism	Common EC-number							4.4.1.21	ribosylhomocysteinase	4.4.1.21	Cysteine and methionine metabolism	Amino acid metabolism	4.4.1.21
	4.1.1.20	4.1.1.20	4.1.1.20	4.1.1.20	diaminopimelate decarboxylase	Lysine biosynthesis	Amino acid metabolism	Common EC-number							4.6.1.17	cyclic pyranopterin monophosphate synthase	4.6.1.17	Folate biosynthesis	Metabolism of vitamins and cofactors	4.6.1.17
	4.1.1.23	4.1.1.23	4.1.1.23	4.1.1.23	orotidine-5'-phosphate decarboxylase	Pyrimidine metabolism	Nucleotide metabolism	Common EC-number							4.99.1.1	Heme B synthesis reaction	4.99.1.1	Porphyrin and Chlorophyll metabolism	Metabolism of vitamins and cofactors	4.99.1.1
	4.1.1.33	4.1.1.33	4.1.1.33	4.1.1.33	diphosphomevalonate decarboxylase	Terpenoid backbone biosynthesis	Metabolism of terpenoids and polyketides	Common EC-number							4.99.1.3	sirohydrochlorin cobaltochelatase	4.99.1.3	Porphyrin and Chlorophyll metabolism	Metabolism of vitamins and cofactors	4.99.1.3
	4.1.1.36	4.1.1.36	4.1.1.36	4.1.1.36	phosphopantothenoylcysteine decarboxylase	Pantothenate and CoA biosynthesis	Metabolism of vitamins and cofactors	Common EC-number							5.1.1.1	alanine racemase	5.1.1.1	Alanine metabolism	Amino acid metabolism	5.1.1.1
	4.1.1.49	4.1.1.49	4.1.1.49	4.1.1.49	phosphoenolpyruvate carboxykinase	Glycolysis / Gluconeogenesis	Carbohydrate metabolism	Common EC-number							5.1.1.13	aspartase racemase	5.1.1.13	Alanine, aspartate and glutamate metabolism	Amino acid metabolism	5.1.1.13
	4.1.1.5	4.1.1.5	4.1.1.5	4.1.1.5	acetolactate decarboxylase	Butanoate metabolism	Carbohydrate metabolism	Common EC-number							5.1.1.3	glutamate racemase	5.1.1.3	Glutamine and glutamate metabolism	Amino acid metabolism	5.1.1.3
	4.1.2.13	4.1.2.13	4.1.2.13	4.1.2.13	fructose-bisphosphate aldolase	Glycolysis / Gluconeogenesis	Carbohydrate metabolism	Common EC-number							5.1.1.7	diaminopimelate epimerase	5.1.1.7	Lysine biosynthesis	Amino acid metabolism	5.1.1.7
	4.1.2.4	4.1.2.4	4.1.2.4	4.1.2.4	deoxyribose-phosphate aldolase	Pentose phosphate pathway	Carbohydrate metabolism	Common EC-number							5.1.3.1	ribulose 5-phosphate 3-epimerase	5.1.3.1	Pentose phosphate pathway	Carbohydrate metabolism	5.1.3.1
	4.1.3.36	4.1.3.36	4.1.3.36	4.1.3.36	naphthoate synthase	Ubiquinone and other terpenoid-quinone biosynthesis	Metabolism of terpenoids and polyketides	Common EC-number							5.1.3.13	dTDP-4-dehydrorhamnose 3,5-epimerase	5.1.3.13	Polyketide sugar unit biosynthesis	Metabolism of terpenoids and polyketides	5.1.3.13
	4.1.99.12	4.1.99.12	4.1.99.12	4.1.99.12	3,4-Dihydroxy-2-butanone-4-phosphate	Riboflavin metabolism	Metabolism of vitamins and cofactors	Common EC-number							5.1.3.14	UDP-N-acetylglucosamine 2-epimerase	5.1.3.14	Amino sugar and nucleotide sugar metabolism	Carbohydrate metabolism	5.1.3.14
	4.2.1.1	4.2.1.1	4.2.1.1	4.2.1.1	carbonate dehydratase (HCO3 equilibration reaction)	Nitrogen metabolism	Energy metabolism	Common EC-number							5.1.3.2	UDPglucose 4-epimerase	5.1.3.2	Galactose metabolism	Carbohydrate metabolism	5.1.3.2
	4.2.1.11	4.2.1.11	4.2.1.11	4.2.1.11	enolase	Glycolysis / Gluconeogenesis	Carbohydrate metabolism	Common EC-number							5.1.3.3	aldose 1-epimerase	5.1.3.3	Galactose metabolism	Carbohydrate metabolism	5.1.3.3
	4.2.1.2	4.2.1.2	4.2.1.2	4.2.1.2	fumarase	TCA cycle	Carbohydrate metabolism	Common EC-number							5.1.99.8	7,8-dihydroneopterin 2'-epimerase	5.1.99.8	Folate biosynthesis	Metabolism of vitamins and cofactors	5.1.99.8
	4.2.1.22	4.2.1.22	4.2.1.22	4.2.1.22	Cystathionine beta synthase	Glycine, serine and threonine metabolism	Amino acid metabolism	Common EC-number							5.3.1.1	triose-phosphate isomerase	5.3.1.1	Glycolysis / Gluconeogenesis	Carbohydrate metabolism	5.3.1.1
	4.2.1.24	4.2.1.24	4.2.1.24	4.2.1.24	porphobilinogen synthase	Porphyrin and Chlorophyll metabolism	Metabolism of vitamins and cofactors	Common EC-number							5.3.1.6	ribose-5-phosphate isomerase	5.3.1.6	Pentose phosphate pathway	Carbohydrate metabolism	5.3.1.6
	4.2.1.46	4.2.1.46	4.2.1.46	4.2.1.46	dTDPglucose 4,6-dehydratase	Polyketide sugar unit biosynthesis	Metabolism of terpenoids and polyketides	Common EC-number							5.3.1.8	mannose-6-phosphate isomerase	5.3.1.8	Fructose and mannose metabolism	Carbohydrate metabolism	5.3.1.8
	4.2.1.75	4.2.1.75	4.2.1.75	4.2.1.75	uroporphyrinogen-III synthase	Porphyrin and Chlorophyll metabolism	Metabolism of vitamins and cofactors	Common EC-number							5.3.2.6	4-oxalocrotonate tautomerase	5.3.2.6	Benzoate degradation	Xenobiotics biodegradation and metabolism	5.3.2.6
	4.3.1.15	4.3.1.15	4.3.1.15	4.3.1.15	L-serine deaminase	Glycine, serine and threonine metabolism	Amino acid metabolism	Common EC-number							5.3.3.2	isopentenyl-diphosphate D-isomerase	5.3.3.2	Terpenoid backbone biosynthesis	Metabolism of terpenoids and polyketides	5.3.3.2
	4.3.1.17	4.3.1.17	4.3.1.17	4.3.1.17	L-serine deaminase	Glycine, serine and threonine metabolism	Amino acid metabolism	Common EC-number							5.4.2.10	phosphoglucosamine mutase	5.4.2.10	Amino sugar and nucleotide sugar metabolism	Carbohydrate metabolism	5.4.2.10
	4.3.1.19	4.3.1.19	4.3.1.19	4.3.1.19	L-serine deaminase	Glycine, serine and threonine metabolism	Amino acid metabolism	Common EC-number							5.4.2.6	b-phosphoglucomutase	5.4.2.6	Starch and sucrose metabolism	Carbohydrate metabolism	5.4.2.6
	4.3.1.8	4.3.1.8	4.3.1.8	4.3.1.8	hydroxymethylbilane synthase	Porphyrin and Chlorophyll metabolism	Metabolism of vitamins and cofactors	Common EC-number							5.4.3.8	glutamate-1-semialdehyde aminotransferase	5.4.3.8	Porphyrin and Chlorophyll metabolism	Metabolism of vitamins and cofactors	5.4.3.8
	4.3.2.1	4.3.2.1	4.3.2.1	4.3.2.1	argininosuccinate lyase	Arginine biosynthesis	Amino acid metabolism	Common EC-number							5.4.99.61	Precorrin-8X methylmutase	5.4.99.61	Porphyrin and chlorophyll metabolism	Metabolism of vitamins and cofactors	5.4.99.61
	4.3.2.2	4.3.2.2	4.3.2.2	4.3.2.2	adenylosuccinate lyase	Purine metabolism	Nucleotide metabolism	Common EC-number							5.4.99.9	UDPgalactopyranose mutase	5.4.99.9	Galactose metabolism	Carbohydrate metabolism	5.4.99.9
	4.3.3.6	4.3.3.6	4.3.3.6	4.3.3.6	glutaminase	Alanine, aspartate and glutamate metabolism	Amino acid metabolism	Common EC-number							6.1.1.1	Tyrosyl-tRNA synthetase	6.1.1.1	Aminoacyl-tRNA biosynthesis	Amino acid metabolism	6.1.1.1
	4.4.1.1	4.4.1.1	4.4.1.1	4.4.1.1	Cysteine Desulfhydrase	Cysteine and methionine metabolism	Amino acid metabolism	Common EC-number							6.1.1.10	Methionyl-tRNA synthetase	6.1.1.10	Aminoacyl-tRNA biosynthesis	Amino acid metabolism	6.1.1.10
	4.4.1.8	4.4.1.8	4.4.1.8	4.4.1.8	Cysteine Desulfhydrase	Cysteine and methionine metabolism	Amino acid metabolism	Common EC-number							6.1.1.11	Seryl-tRNA synthetase	6.1.1.11	Aminoacyl-tRNA biosynthesis	Amino acid metabolism	6.1.1.11
	4.99.1.1	4.99.1.1	4.99.1.1	4.99.1.1	Heme B synthesis reaction	Porphyrin and Chlorophyll metabolism	Metabolism of vitamins and cofactors	Common EC-number							6.1.1.12	Aspartyl-tRNA synthetase	6.1.1.12	Aminoacyl-tRNA biosynthesis	Amino acid metabolism	6.1.1.12
	5.1.1.1	5.1.1.1	5.1.1.1	5.1.1.1	alanine racemase	Alanine metabolism	Amino acid metabolism	Common EC-number							6.1.1.13	D-Alanine lipoteichoic acid ligase	6.1.1.13	peptidoglycan biosynthesis	Glycan biosynthesis and metabolism	6.1.1.13
	5.1.1.13	5.1.1.13	5.1.1.13	5.1.1.13	aspartase racemase	Alanine, aspartate and glutamate metabolism	Amino acid metabolism	Common EC-number							6.1.1.14	Glycyl-tRNA synthetase	6.1.1.14	Aminoacyl-tRNA biosynthesis	Amino acid metabolism	6.1.1.14
	5.1.1.3	5.1.1.3	5.1.1.3	5.1.1.3	glutamate racemase	Glutamine and glutamate metabolism	Amino acid metabolism	Common EC-number							6.1.1.15	Prolyl-tRNA synthetase	6.1.1.15	Aminoacyl-tRNA biosynthesis	Amino acid metabolism	6.1.1.15
	5.1.1.7	5.1.1.7	5.1.1.7	5.1.1.7	diaminopimelate epimerase	Lysine biosynthesis	Amino acid metabolism	Common EC-number							6.1.1.16	Cysteinyl-tRNA synthetase	6.1.1.16	Aminoacyl-tRNA biosynthesis	Amino acid metabolism	6.1.1.16
	5.1.3.1	5.1.3.1	5.1.3.1	5.1.3.1	ribulose 5-phosphate 3-epimerase	Pentose phosphate pathway	Carbohydrate metabolism	Common EC-number							6.1.1.19	Arginyl-tRNA synthetase	6.1.1.19	Aminoacyl-tRNA biosynthesis	Amino acid metabolism	6.1.1.19
	5.1.3.14	5.1.3.14	5.1.3.14	5.1.3.14	UDP-N-acetylglucosamine 2-epimerase	Amino sugar and nucleotide sugar metabolism	Carbohydrate metabolism	Common EC-number							6.1.1.2	Tryptophanyl-tRNA synthetase	6.1.1.2	Aminoacyl-tRNA biosynthesis	Amino acid metabolism	6.1.1.2
	5.1.3.15	5.1.3.15	5.1.3.15	5.1.3.15	Glucose-6-phosphate isomerase	Glycolysis / Gluconeogenesis	Carbohydrate metabolism	Common EC-number							6.1.1.20	Phenylalanyl-tRNA synthetase	6.1.1.20	Aminoacyl-tRNA biosynthesis	Amino acid metabolism	6.1.1.20
	5.1.3.2	5.1.3.2	5.1.3.2	5.1.3.2	UDPglucose 4-epimerase	Galactose metabolism	Carbohydrate metabolism	Common EC-number							6.1.1.21	Histidyl-tRNA synthetase	6.1.1.21	Aminoacyl-tRNA biosynthesis	Amino acid metabolism	6.1.1.21
	5.1.3.4	5.1.3.4	5.1.3.4	5.1.3.4	L-ribulose-phosphate 4-epimerase	Pentose and glucuronate interconversions	#N/A	Common EC-number							6.1.1.22	Asparaginyl-tRNA synthetase	6.1.1.22	Aminoacyl-tRNA biosynthesis	Amino acid metabolism	6.1.1.22
	5.3.1.1	5.3.1.1	5.3.1.1	5.3.1.1	triose-phosphate isomerase	Glycolysis / Gluconeogenesis	Carbohydrate metabolism	Common EC-number							6.1.1.3	Threonyl-tRNA synthetase	6.1.1.3	Aminoacyl-tRNA biosynthesis	Amino acid metabolism	6.1.1.3
	5.3.1.4	5.3.1.4	5.3.1.4	5.3.1.4	L-arabinose isomerase	Pentose and glucuronate interconversions	Carbohydrate metabolism	Common EC-number							6.1.1.4	Leucyl-tRNA synthetase	6.1.1.4	Aminoacyl-tRNA biosynthesis	Amino acid metabolism	6.1.1.4
	5.3.1.5	5.3.1.5	5.3.1.5	5.3.1.5	L-arabinose isomerase	Pentose and glucuronate interconversions	Carbohydrate metabolism	Common EC-number							6.1.1.5	Isoleucyl-tRNA synthetase	6.1.1.5	Aminoacyl-tRNA biosynthesis	Amino acid metabolism	6.1.1.5
	5.3.1.6	5.3.1.6	5.3.1.6	5.3.1.6	ribose-5-phosphate isomerase	Pentose phosphate pathway	Carbohydrate metabolism	Common EC-number							6.1.1.7	Alanyl-tRNA synthetase	6.1.1.7	Aminoacyl-tRNA biosynthesis	Amino acid metabolism	6.1.1.7
	5.3.1.8	5.3.1.8	5.3.1.8	5.3.1.8	mannose-6-phosphate isomerase	Fructose and mannose metabolism	Carbohydrate metabolism	Common EC-number							6.1.1.9	Valyl-tRNA synthetase	6.1.1.9	Aminoacyl-tRNA biosynthesis	Amino acid metabolism	6.1.1.9
	5.3.1.9	5.3.1.9	5.3.1.9	5.3.1.9	Glucose-6-phosphate isomerase	Glycolysis / Gluconeogenesis	Carbohydrate metabolism	Common EC-number							6.1.2.1	D-alanine-D-lactate ligase (reversible)	6.1.2.1	Alanine metabolism	Amino acid metabolism	6.1.2.1
	5.3.3.2	5.3.3.2	5.3.3.2	5.3.3.2	isopentenyl-diphosphate D-isomerase	Terpenoid backbone biosynthesis	Metabolism of terpenoids and polyketides	Common EC-number							6.2.1.26	o-succinylbenzoate-CoA ligase	6.2.1.26	Ubiquinone and other terpenoid-quinone biosynthesis	Metabolism of terpenoids and polyketides	6.2.1.26
	5.4.2.-	5.4.2.-	5.4.2.-	5.4.2.-	phosphopentomutase	Pentose phosphate pathway	Carbohydrate metabolism	Common EC-number							6.3.1.10	Adenosylcobinamide-phosphate synthase	6.3.1.10	Porphyrin and Chlorophyll metabolism	Metabolism of vitamins and cofactors	6.3.1.10
	5.4.2.1	5.4.2.1	5.4.2.1	5.4.2.1	phosphoglycerate mutase	Glycolysis / Gluconeogenesis	Carbohydrate metabolism	Common EC-number							6.3.1.2	glutamine synthetase	6.3.1.2	Alanine, aspartate and glutamate metabolism	Amino acid metabolism	6.3.1.2
	5.4.2.10	5.4.2.10	5.4.2.10	5.4.2.10	phosphoglucosamine mutase	Amino sugar and nucleotide sugar metabolism	Carbohydrate metabolism	Common EC-number							6.3.2.13	UDP-N-acetylmuramoyl-L-alanyl-D-glutamyl-meso-2,6-diaminopimelate synthetase	6.3.2.13	Peptidoglycan biosynthesis	Glycan biosynthesis and metabolism	6.3.2.13
	5.4.2.11	5.4.2.11	5.4.2.11	5.4.2.11	phosphoglycerate mutase	Glycolysis / Gluconeogenesis	Carbohydrate metabolism	Common EC-number							6.3.2.17	Tetrahydrofolate:L-glutamate gamma-ligase (ADP-forming)	6.3.2.17	One carbon pool by folate	Metabolism of vitamins and cofactors	6.3.2.17
	5.4.2.12	5.4.2.12	5.4.2.12	5.4.2.12	phosphoglycerate mutase	Glycolysis / Gluconeogenesis	Carbohydrate metabolism	Common EC-number							6.3.2.2	glutamate-cysteine ligase	6.3.2.2	Cysteine and methionine metabolism	Amino acid metabolism	6.3.2.2
	5.4.2.2	5.4.2.2	5.4.2.2	5.4.2.2	phosphoglucomutase	Glycolysis / Gluconeogenesis	Carbohydrate metabolism	Common EC-number							6.3.2.5	Phosphopantothenate-cysteine ligase	6.3.2.5	Pantothenate and CoA biosynthesis	Metabolism of vitamins and cofactors	6.3.2.5
	5.4.2.5	5.4.2.5	5.4.2.5	5.4.2.5	phosphoglucomutase	Glycolysis / Gluconeogenesis	Carbohydrate metabolism	Common EC-number							6.3.2.6	phosphoribosylaminoimidazolesuccinocarboxamide synthase	6.3.2.6	Purine metabolism	Nucleotide metabolism	6.3.2.6
	5.4.2.6	5.4.2.6	5.4.2.6	5.4.2.6	b-phosphoglucomutase	Starch and sucrose metabolism	Carbohydrate metabolism	Common EC-number							6.3.2.7	UDP N acetylmuramoyl L alanyl D glutamate lysine synthetase alpha glutamate	6.3.2.7	Peptidoglycan biosynthesis	Glycan biosynthesis and metabolism	6.3.2.7
	5.4.2.7	5.4.2.7	5.4.2.7	5.4.2.7	phosphopentomutase	Pentose phosphate pathway	Carbohydrate metabolism	Common EC-number							6.3.2.8	UDP-N-acetylmuramoyl-L-alanine synthetase	6.3.2.8	Peptidoglycan biosynthesis	Glycan biosynthesis and metabolism	6.3.2.8
	5.4.2.8	5.4.2.8	5.4.2.8	5.4.2.8	phosphoglucomutase	Glycolysis / Gluconeogenesis	Carbohydrate metabolism	Common EC-number							6.3.2.9	UDP-N-acetylmuramoyl-L-alanyl-D-glutamate synthetase	6.3.2.9	Peptidoglycan biosynthesis	Glycan biosynthesis and metabolism	6.3.2.9
	5.4.3.8	5.4.3.8	5.4.3.8	5.4.3.8	glutamate-1-semialdehyde aminotransferase	Porphyrin and Chlorophyll metabolism	Metabolism of vitamins and cofactors	Common EC-number							6.3.3.1	phosphoribosylaminoimidazole synthetase	6.3.3.1	purine metabolism	Nucleotide metabolism	6.3.3.1
	5.4.99.9	5.4.99.9	5.4.99.9	5.4.99.9	UDPgalactopyranose mutase	Galactose metabolism	Carbohydrate metabolism	Common EC-number							6.3.3.2	5-formyltetrahydrofolate cyclo-ligase	6.3.3.2	One carbon pool by folate	Metabolism of vitamins and cofactors	6.3.3.2
	6.1.1.-	6.1.1.-	6.1.1.-	6.1.1.-	Glutamyl-tRNA synthetase	Aminoacyl-tRNA biosynthesis	Amino acid metabolism	Common EC-number							6.3.4.13	phosphoribosylglycinamide synthetase	6.3.4.13	Purine metabolism	Nucleotide metabolism	6.3.4.13
	6.1.1.10	6.1.1.10	6.1.1.10	6.1.1.10	Methionyl-tRNA synthetase	Aminoacyl-tRNA biosynthesis	Amino acid metabolism	Common EC-number							6.3.4.15	Biotin-(acetyl-CoA carboxylase) ligase	6.3.4.15	Biotin metabolism	Metabolism of vitamins and cofactors	6.3.4.15
	6.1.1.17	6.1.1.17	6.1.1.17	6.1.1.17	Glutamyl-tRNA synthetase	Aminoacyl-tRNA biosynthesis	Amino acid metabolism	Common EC-number							6.3.4.18	5-amino-1-(5-phospho-D-ribosyl)imidazole:carbon-dioxide ligase (ADP-forming)	6.3.4.18	Purine metabolism	Nucleotide metabolism	6.3.4.18
	6.1.1.24	6.1.1.24	6.1.1.24	6.1.1.24	Glutamyl-tRNA synthetase	Aminoacyl-tRNA biosynthesis	Amino acid metabolism	Common EC-number							6.3.4.2	CTP synthase (NH3)	6.3.4.2	Pyrimidine metabolism	Nucleotide metabolism	6.3.4.2
	6.2.1.26	6.2.1.26	6.2.1.26	6.2.1.26	o-succinylbenzoate-CoA ligase	Ubiquinone and other terpenoid-quinone biosynthesis	Metabolism of terpenoids and polyketides	Common EC-number							6.3.4.2	CTP synthase (glutamine)	6.3.4.2	Pyrimidine metabolism	Nucleotide metabolism	6.3.4.2
	6.3.1.1	6.3.1.1	6.3.1.1	6.3.1.1	asparagine synthetase	Alanine, aspartate and glutamate metabolism	Amino acid metabolism	Common EC-number							6.3.4.21	NAPRTase	6.3.4.21	Nicotinate and nicotinamide metabolism	Metabolism of vitamins and cofactors	6.3.4.21
	6.3.1.2	6.3.1.2	6.3.1.2	6.3.1.2	glutamine synthetase	Alanine, aspartate and glutamate metabolism	Amino acid metabolism	Common EC-number							6.3.4.3	formate-tetrahydrofolate ligase	6.3.4.3	One carbon pool by folate	Metabolism of vitamins and cofactors	6.3.4.3
	6.3.1.5	6.3.1.5	6.3.1.5	6.3.1.5	NAD synthase (nh4)	Nicotinate and nicotinamide metabolism	Metabolism of vitamins and cofactors	Common EC-number							6.3.4.4	adenylosuccinate synthetase	6.3.4.4	purine metabolism	Nucleotide metabolism	6.3.4.4
	6.3.2.10	6.3.2.10	6.3.2.10	6.3.2.10	UDP-N-acetylmuramoyl-L-alanyl-D-glutamyl-L-lysyl-D-alanyl-D-alanine synthetase (alpha-glutamate)	peptidoglycan biosynthesis	Glycan biosynthesis and metabolism	Common EC-number							6.3.4.5	argininosuccinate synthase	6.3.4.5	Arginine biosynthesis	Amino acid metabolism	6.3.4.5
	6.3.2.12	6.3.2.12	6.3.2.12	6.3.2.12	dihydrofolate synthase	Folate biosynthesis	Metabolism of vitamins and cofactors	Common EC-number							6.3.5.10	Adenosyl cobyrinate a,c diamide <=> Adenosyl cobyrinate hexaamide	6.3.5.10	Porphyrin and chlorophyll metabolism	Metabolism of vitamins and cofactors	6.3.5.10
	6.3.2.13	6.3.2.13	6.3.2.13	6.3.2.13	UDP-N-acetylmuramoyl-L-alanyl-D-glutamyl-meso-2,6-diaminopimelate synthetase	Peptidoglycan biosynthesis	Glycan biosynthesis and metabolism	Common EC-number							6.3.5.2	GMP synthase (glutamine-hydrolysing)	6.3.5.2	Purine metabolism	Nucleotide metabolism	6.3.5.2
	6.3.2.17	6.3.2.17	6.3.2.17	6.3.2.17	Tetrahydrofolate:L-glutamate gamma-ligase (ADP-forming)	One carbon pool by folate	Metabolism of vitamins and cofactors	Common EC-number							6.3.5.2	GMP synthase	6.3.5.2	Purine metabolism	Nucleotide metabolism	6.3.5.2
	6.3.2.3	6.3.2.3	6.3.2.3	6.3.2.3	glutathione synthase	Glutathione metabolism	Metabolism of vitamins and cofactors	Common EC-number							6.3.5.3	phosphoribosylformylglycinamidine synthase	6.3.5.3	Purine metabolism	Nucleotide metabolism	6.3.5.3
	6.3.2.4	6.3.2.4	6.3.2.4	6.3.2.4	UDP-N-acetylmuramoyl-L-alanyl-D-glutamyl-L-lysyl-D-alanyl-D-alanine synthetase (alpha-glutamate)	peptidoglycan biosynthesis	Glycan biosynthesis and metabolism	Common EC-number							6.3.5.4	asparagine synthase (glutamine-hydrolysing)	6.3.5.4	Alanine, aspartate and glutamate metabolism	Amino acid metabolism	6.3.5.4
	6.3.2.5	6.3.2.5	6.3.2.5	6.3.2.5	Phosphopantothenate-cysteine ligase	Pantothenate and CoA biosynthesis	Metabolism of vitamins and cofactors	Common EC-number							6.3.5.5	carbamoyl-phosphate synthase (glutamine-hydrolysing)	6.3.5.5	Alanine, aspartate and glutamate metabolism	Amino acid metabolism	6.3.5.5
	6.3.2.8	6.3.2.8	6.3.2.8	6.3.2.8	UDP-N-acetylmuramoyl-L-alanine synthetase	Peptidoglycan biosynthesis	Glycan biosynthesis and metabolism	Common EC-number							6.3.5.6	Asp-tRNA(Asn):L-glutamine amido-ligase (ADP-forming)	6.3.5.6	Aminoacyl-tRNA biosynthesis	Amino acid metabolism	6.3.5.6
	6.3.2.9	6.3.2.9	6.3.2.9	6.3.2.9	UDP-N-acetylmuramoyl-L-alanyl-D-glutamate synthetase	Peptidoglycan biosynthesis	Glycan biosynthesis and metabolism	Common EC-number							6.3.5.9	Cobyrinic acid a,c-diamide synthase	6.3.5.9	Porphyrin and Chlorophyll metabolism	Metabolism of vitamins and cofactors	6.3.5.9
	6.3.3.1	6.3.3.1	6.3.3.1	6.3.3.1	phosphoribosylaminoimidazole synthetase	purine metabolism	Nucleotide metabolism	Common EC-number							6.4.1.2	acetyl-CoA carboxylase	6.4.1.2	Pyruvate metabolism	Carbohydrate metabolism	6.4.1.2
	6.3.4.13	6.3.4.13	6.3.4.13	6.3.4.13	phosphoribosylglycinamide synthetase	Purine metabolism	Nucleotide metabolism	Common EC-number							7.1.1.2	Quinone oxidoreductase	7.1.1.2	energy metabolism	Energy metabolism	7.1.1.2
	6.3.4.2	6.3.4.2	6.3.4.2	6.3.4.2	CTP synthase (NH3)	Pyrimidine metabolism	Nucleotide metabolism	Common EC-number							7.1.1.5	menaquinol oxidase (7:1 protons)	7.1.1.5	energy metabolism	Energy metabolism	7.1.1.5
	6.3.4.4	6.3.4.4	6.3.4.4	6.3.4.4	adenylosuccinate synthetase	purine metabolism	Nucleotide metabolism	Common EC-number							7.1.2.2	ATP synthase (three protons for one ATP)	7.1.2.2	energy metabolism	Energy metabolism	7.1.2.2
	6.3.4.5	6.3.4.5	6.3.4.5	6.3.4.5	argininosuccinate synthase	Arginine biosynthesis	Amino acid metabolism	Common EC-number							3.6.1.3	ATP maintenance requirment	3.6.1.15; 3.6.1.3; 3.6.1.5; 3.6.1.8; 3.6.3.1; 3.6.3.10; 3.6.3.11; 3.6.3.12; 3.6.3.14; 3.6.3.15; 3.6.3.16; 3.6.3.17; 3.6.3.18; 3.6.3.19; 3.6.3.2; 3.6.3.20; 3.6.3.21; 3.6.3.22; 3.6.3.23; 3.6.3.24; 3.6.3.25; 3.6.3.26; 3.6.3.27; 3.6.3.28; 3.6.3.29; 3.6.3.3; 3.6.3.30; 3.6.3.31; 3.6.3.32; 3.6.3.33; 3.6.3.34; 3.6.3.35; 3.6.3.36; 3.6.3.37; 3.6.3.38; 3.6.3.39; 3.6.3.4; 3.6.3.40; 3.6.3.41; 3.6.3.42; 3.6.3.…	energy metabolism	Energy metabolism	3.6.1.3
	6.3.5.1	6.3.5.1	6.3.5.1	6.3.5.1	NAD synthase (nh4)	Nicotinate and nicotinamide metabolism	Metabolism of vitamins and cofactors	Common EC-number							3.6.5.3	Nucleoside-triphosphatase (GTP)	3.6.5.6; 3.6.5.3; 3.6.5.5; 3.6.5.4; 3.6.1.15; 3.6.5.2; 3.6.5.1; 3.6.1.5	Thiamine metabolism	Metabolism of vitamins and cofactors	3.6.5.3
	6.3.5.2	6.3.5.2	6.3.5.2	6.3.5.2	GMP synthase (glutamine-hydrolysing)	Purine metabolism	Nucleotide metabolism	Common EC-number							1.2.1.51	pyruvate dehydrogenase	1.2.1.-; 1.2.1.51; 1.2.4.1; 1.8.1.4; 2.3.1.12	Glycolysis / Gluconeogenesis	Carbohydrate metabolism	1.2.1.51
	6.3.5.3	6.3.5.3	6.3.5.3	6.3.5.3	phosphoribosylformylglycinamidine synthase	Purine metabolism	Nucleotide metabolism	Common EC-number							2.3.1.0	Malonyl-CoA:[acyl-carrier-protein] S-malonyltransferase	2.3.1.-; 2.3.1.0; 2.3.1.39; 2.3.1.85; 2.3.1.86	Fatty acid metabolism	Lipid metabolism	2.3.1.0
	6.3.5.4	6.3.5.4	6.3.5.4	6.3.5.4	asparagine synthase (glutamine-hydrolysing)	Alanine, aspartate and glutamate metabolism	Amino acid metabolism	Common EC-number							1.5.1.36	flavin reductase	1.5.1.30; 1.5.1.36; 1.5.1.41; 1.5.1.38	Riboflavin metabolism	Metabolism of vitamins and cofactors	1.5.1.36
	6.3.5.5	6.3.5.5	6.3.5.5	6.3.5.5	carbamoyl-phosphate synthase (glutamine-hydrolysing)	Alanine, aspartate and glutamate metabolism	Amino acid metabolism	Common EC-number							2.7.4.8	ATP:dGMP phosphotransferase	2.7.4.13; 2.7.4.8;2.7.4.12;2.7.4.8	Purine metabolism	Nucleotide metabolism	2.7.4.8
	6.4.1.2	6.4.1.2	6.4.1.2	6.4.1.2	acetyl-CoA carboxylase	Pyruvate metabolism	Carbohydrate metabolism	Common EC-number							2.7.4.9	uridylate kinase (dUMP)	2.7.4.4; 2.7.4.9;2.7.4.13;2.7.4.9	Pyrimidine metabolism	Nucleotide metabolism	2.7.4.9
	1.1.1.157	1.1.1.157			3-hydroxyacyl-CoA dehydrogenase (acetoacetyl-CoA)	Butanoate metabolism	Carbohydrate metabolism	EC-number uniquely idenitified in iTN656							2.7.7.9	UTP-glucose-1-phosphate uridylyltransferase	2.7.7.64; 2.7.7.9;2.7.7.64;2.7.7.9	Galactose metabolism	Carbohydrate metabolism	2.7.7.9
	1.1.1.24	1.1.1.24			quinate dehydrogenase (pyrroloquinoline-quinone)	Phenylalanine, tyrosine and tryptophan biosynthesis	Amino acid metabolism	EC-number uniquely idenitified in iTN656							3.2.1.23	beta-galactosidase	3.2.1.108; 3.2.1.23;3.2.1.108;3.2.1.23	Galactose metabolism	Carbohydrate metabolism	3.2.1.23
	1.1.1.343	1.1.1.343			phosphogluconate dehydrogenase	Pentose phosphate pathway	Carbohydrate metabolism	EC-number uniquely idenitified in iTN656							3.6.1.23	dUTP diphosphatase	3.6.1.-; 3.6.1.23; 3.6.1.8; 3.6.1.9	Pyrimidine metabolism	Nucleotide metabolism	3.6.1.23
	1.1.1.346	1.1.1.346			2,5-diketo-D-gluconate reductase	Pentose and glucuronate interconversions	Carbohydrate metabolism	EC-number uniquely idenitified in iTN656							1.1.1.44	phosphogluconate dehydrogenase	1.1.1.351; 1.1.1.44; 1.1.1.343	Pentose phosphate pathway	Carbohydrate metabolism	1.1.1.44
	1.1.1.42	1.1.1.42			isocitrate dehydrogenase (NADP)	TCA cycle	Carbohydrate metabolism	EC-number uniquely idenitified in iTN656							1.8.4.13	L-methionine-S-oxide reductase	1.8.4.14; 1.8.4.13; 1.8.4.11	Cysteine and methionine metabolism	Amino acid metabolism	1.8.4.13
	1.1.1.67	1.1.1.67			D-mannitol dehydrogenase	Fructose and mannose metabolism	Carbohydrate metabolism	EC-number uniquely idenitified in iTN656							1.8.4.13	L-methionine-R-sulfoxide reductase	1.8.4.14; 1.8.4.13; 1.8.4.11	Cysteine and methionine metabolism	Amino acid metabolism	1.8.4.13
	1.1.1.88	1.1.1.88			Hydroxymethylglutaryl CoA reductase	Terpenoid backbone biosynthesis	Metabolism of terpenoids and polyketides	EC-number uniquely idenitified in iTN656							1.3.1.9	Butyryl-[acyl-carrier protein]:malonyl-CoA C-acyltransferase	1.3.1.10;1.3.1.9;2.3.1.-	Fatty acid metabolism	Lipid metabolism	1.3.1.9
	1.1.1.90	1.1.1.90			aryl-alcohol dehydrogenase	Phenylalanine metabolism	Amino acid metabolism	EC-number uniquely idenitified in iTN656							2.5.1.31	Undecaprenyl diphosphate synthase	2.5.1.-; 2.5.1.31; 2.5.1.M1	Terpenoid backbone biosynthesis	Metabolism of terpenoids and polyketides	2.5.1.31
	1.16.8.-	1.16.8.-			Cob(II)yrinate a,c diamide <=> Cob(I)yrinate a,c diamide	Porphyrin and chlorophyll metabolism	Metabolism of vitamins and cofactors	EC-number uniquely idenitified in iTN656							2.7.1.1	glucokinase	2.7.1.2;2.7.1.1;2.7.1.2	Glycolysis / Gluconeogenesis	Carbohydrate metabolism	2.7.1.1
	1.17.1.8	1.17.1.8			dihydrodipicolinate reductase (NADPH)	Lysine biosynthesis	Amino acid metabolism	EC-number uniquely idenitified in iTN656							2.7.1.1	fructokinase	2.7.1.4;2.7.1.1;2.7.1.4	Fructose and mannose metabolism	Carbohydrate metabolism	2.7.1.1
	1.2.1.87	1.2.1.87			propanal dehydrogenase (CoA-propanoylating)	Propanoate metabolism	Carbohydrate metabolism	EC-number uniquely idenitified in iTN656							2.7.1.74	deoxyadenosine kinase	2.7.1.145; 2.7.1.74; 2.7.1.76	Purine metabolism	Nucleotide metabolism	2.7.1.74
	1.2.1.98	1.2.1.98			2-methylpropanol dehydrogenase	unclassified	unclassified	EC-number uniquely idenitified in iTN656							2.7.4.13	dTMP kinase	2.7.4.12; 2.7.4.13; 2.7.4.9	Pyrimidine metabolism	Nucleotide metabolism	2.7.4.13
	1.3.1.106	1.3.1.106			Precorrin-6X reductase (EC 1.3.1.54)	Porphyrin and Chlorophyll metabolism	Metabolism of vitamins and cofactors	EC-number uniquely idenitified in iTN656							3.1.3.1	alkaline phosphatase	3.1.3.-; 3.1.3.1; 3.1.3.2	Glycolysis / Gluconeogenesis	Carbohydrate metabolism	3.1.3.1
	1.3.1.14	1.3.1.14			dihydoorotic acid dehydrogenase (NAD)	Pyrimidine metabolism	Nucleotide metabolism	EC-number uniquely idenitified in iTN656							3.2.2.8	purine nucleosidase (adenosine)	3.2.2.7; 3.2.2.8;3.2.2.1	Purine metabolism	Nucleotide metabolism	3.2.2.8
	1.3.1.2	1.3.1.2			(R)-5,6-dihydrothymine:NAD+ oxidoreductase	Pyrimidine metabolism	Nucleotide metabolism	EC-number uniquely idenitified in iTN656							3.5.1.38	L-asparaginase	3.5.1.1; 3.5.1.38; 3.5.5.4	Alanine, aspartate and glutamate metabolism	Amino acid metabolism	3.5.1.38
	1.3.1.54	1.3.1.54			Precorrin-6Y:NADP+ oxidoreductase	Porphyrin and Chlorophyll metabolism	Metabolism of vitamins and cofactors	EC-number uniquely idenitified in iTN656							3.6.1.11	exopolyphosphatase	3.6.1.40;3.6.1.11;3.6.1.25	purine metabolism	Nucleotide metabolism	3.6.1.11
	1.3.5.4	1.3.5.4			H2O transport via diffusion	transport	0	EC-number uniquely idenitified in iTN656							4.3.1.17	L-serine deaminase	4.3.1.15; 4.3.1.17; 4.3.1.19	Glycine, serine and threonine metabolism	Amino acid metabolism	4.3.1.17
	1.5.1.38	1.5.1.38			flavin reductase	Riboflavin metabolism	Metabolism of vitamins and cofactors	EC-number uniquely idenitified in iTN656							4.4.1.28	Cysteine Desulfhydrase	4.4.1.1; 4.4.1.28; 4.4.1.8	Cysteine and methionine metabolism	Amino acid metabolism	4.4.1.28
	1.6.3.4	1.6.3.4			NADH oxidase (H2O forming)	energy metabolism	Energy metabolism	EC-number uniquely idenitified in iTN656							5.4.2.11	phosphoglycerate mutase	5.4.2.1; 5.4.2.11; 5.4.2.12	Glycolysis / Gluconeogenesis	Carbohydrate metabolism	5.4.2.11
	1.7.5.1	1.7.5.1			nitrate reductase	Nitrogen metabolism	Energy metabolism	EC-number uniquely idenitified in iTN656							5.4.2.2	phosphopentomutase	5.4.2.-; 5.4.2.2; 5.4.2.7	Pentose phosphate pathway	Carbohydrate metabolism	5.4.2.2
	2.1.1.130	2.1.1.130			Precorrin-2 C20-methyltransferase	unclassified	unclassified	EC-number uniquely idenitified in iTN656							5.4.2.5	phosphoglucomutase	5.4.2.2; 5.4.2.5; 5.4.2.8	Glycolysis / Gluconeogenesis	Carbohydrate metabolism	5.4.2.5
	2.1.1.131	2.1.1.131			Precorrin-3B C17-methyltransferase (EC 2.1.1.131)	Porphyrin and Chlorophyll metabolism	Metabolism of vitamins and cofactors	EC-number uniquely idenitified in iTN656							6.1.1.17	Glutamyl-tRNA synthetase	6.1.1.-; 6.1.1.17; 6.1.1.24	Aminoacyl-tRNA biosynthesis	Amino acid metabolism	6.1.1.17
	2.1.1.132	2.1.1.132			Precorrin-6Y C5,15-methyltransferase [decarboxylating] E.C. 2.1.1.132	Porphyrin and chlorophyll metabolism	Metabolism of vitamins and cofactors	EC-number uniquely idenitified in iTN656							3.6.3.4	Copper export via ATPase	3.6.3.-; 3.6.3.4; 7.2.2.9	transport	transport	3.6.3.4
	2.1.1.133	2.1.1.133			S-adenosyl-L-methionine:precorrin-4 C11 methyltransferase	Porphyrin and Chlorophyll metabolism	Metabolism of vitamins and cofactors	EC-number uniquely idenitified in iTN656							1.1.1.1	aryl-alcohol dehydrogenase	1.1.1.90; 1.1.1.1	Phenylalanine metabolism	Amino acid metabolism	1.1.1.1
	2.1.1.151	2.1.1.151			S-adenosyl-L-methionine:cobalt-factor-II C20-methyltransferase	Porphyrin and Chlorophyll metabolism	Metabolism of vitamins and cofactors	EC-number uniquely idenitified in iTN656							1.1.1.215	2,5-diketo-D-gluconate reductase (NADPH)	1.1.1.-; 1.1.1.215	Pentose and glucuronate interconversions	Carbohydrate metabolism	1.1.1.215
	2.1.1.152	2.1.1.152			precorrin-6X synthase (deacetylating)	Porphyrin and Chlorophyll metabolism	Metabolism of vitamins and cofactors	EC-number uniquely idenitified in iTN656							1.1.1.34	Hydroxymethylglutaryl CoA reductase	1.1.1.88; 1.1.1.34	Terpenoid backbone biosynthesis	Metabolism of terpenoids and polyketides	1.1.1.34
	2.1.1.195	2.1.1.195			cobalt-precorrin-5B (C1)-methyltransferase	Porphyrin and Chlorophyll metabolism	Metabolism of vitamins and cofactors	EC-number uniquely idenitified in iTN656							1.1.1.38	Malic enzyme (NAD)	1.1.1.39; 1.1.1.38	Pyruvate metabolism	Carbohydrate metabolism	1.1.1.38
	2.1.1.196	2.1.1.196			cobalt-precorrin-6B (C15)-methyltransferase / cobalt-precorrin-7 (C5)-methyltransferase	Porphyrin and chlorophyll metabolism	Metabolism of vitamins and cofactors	EC-number uniquely idenitified in iTN656							1.1.1.49	glucose 6-phosphate dehydrogenase	1.1.1.363; 1.1.1.49	Pentose phosphate pathway	Carbohydrate metabolism	1.1.1.49
	2.1.1.271	2.1.1.271			Precorrin-4 C11-methyltransferase (EC 2.1.1.133)	Porphyrin and Chlorophyll metabolism	Metabolism of vitamins and cofactors	EC-number uniquely idenitified in iTN656							1.1.1.71	alcohol dehydrogenase (ethanol: NAD)	1.1.1.1; 1.1.1.71	Pyruvate metabolism	Carbohydrate metabolism	1.1.1.71
	2.1.1.289	2.1.1.289			cobalt-precorrin-6B (C15)-methyltransferase / cobalt-precorrin-7 (C5)-methyltransferase	Porphyrin and chlorophyll metabolism	Metabolism of vitamins and cofactors	EC-number uniquely idenitified in iTN656							1.17.1.8	dihydrodipicolinate reductase (NADPH)	1.3.1.26; 1.17.1.8	Lysine biosynthesis	Amino acid metabolism	1.17.1.8
	2.1.1.79	2.1.1.79			cyclopropane fatty acid synthase (n18:0)	Fatty acid metabolism	Lipid metabolism	EC-number uniquely idenitified in iTN656							1.2.1.24	succinate-semialdehyde dehydrogenase (NAD)	1.2.1.16; 1.2.1.24	Alanine, aspartate and glutamate metabolism	Amino acid metabolism	1.2.1.24
	2.10.1.1	2.10.1.1			molybdopterin molybdotransferase	Folate biosynthesis	Metabolism of vitamins and cofactors	EC-number uniquely idenitified in iTN656							1.2.1.59	glyceraldehyde-3-phosphate dehydrogenase (NAD)	1.2.1.12; 1.2.1.59	Glycolysis / Gluconeogenesis	Carbohydrate metabolism	1.2.1.59
	2.3.1.15	2.3.1.15			glycerol-3-phosphate acyltransferase PlsX	Glycerolipid metabolism	Lipid metabolism	EC-number uniquely idenitified in iTN656							1.3.1.2	(R)-5,6-dihydrothymine:NAD+ oxidoreductase	1.3.1.1; 1.3.1.2	Pyrimidine metabolism	Nucleotide metabolism	1.3.1.2
	2.3.1.35	2.3.1.35			ornithine transacetylase	Arginine biosynthesis	Amino acid metabolism	EC-number uniquely idenitified in iTN656							2.3.1.222	Phosphate acetyltransferase	2.3.1.8; 2.3.1.222	Propanoate metabolism	Carbohydrate metabolism	2.3.1.222
	2.3.1.51	2.3.1.51			1-Acyl-glycerol-3-phosphate acyltransferase (Lb reuteri specific)	Glycerolipid metabolism	Lipid metabolism	EC-number uniquely idenitified in iTN656							2.3.1.46	Acetyl-CoA:L-homoserine O-acetyltransferase	2.3.1.31;2.3.1.46	Cysteine and methionine metabolism	Amino acid metabolism	2.3.1.46
	2.3.1.89	2.3.1.89			apolipoprotein N-acyl transferase	Lysine biosynthesis	Amino acid metabolism	EC-number uniquely idenitified in iTN656							2.4.1.337	1,2-diacylglycerol 3-glucosyltransferase (LRE specific)	2.4.1.-; 2.4.1.337	Glycerolipid metabolism	Lipid metabolism	2.4.1.337
	2.3.2.3	2.3.2.3			lysylphosphatidyl-glycerol synthetase	unclassified	unclassified	EC-number uniquely idenitified in iTN656							2.4.2.8	xanthine phosphoribosyltransferase	2.4.2.22; 2.4.2.8	Purine metabolism	Nucleotide metabolism	2.4.2.8
	2.4.1.-	2.4.1.-			1,2-diacylglycerol 3-glucosyltransferase (LRE specific)	Glycerolipid metabolism	Lipid metabolism	EC-number uniquely idenitified in iTN656							2.4.2.8	adenine phosphoribosyltransferase	2.4.2.7; 2.4.2.8	Purine metabolism	Nucleotide metabolism	2.4.2.8
	2.4.1.10	2.4.1.10			levansucrase	Starch and sucrose metabolism	Carbohydrate metabolism	EC-number uniquely idenitified in iTN656							2.5.1.9	Riboflavin synthase	2.5.1.78; 2.5.1.9	Riboflavin metabolism	Metabolism of vitamins and cofactors	2.5.1.9
	2.4.1.129	2.4.1.129			peptidoglycan glycosyltransferase	Peptidoglycan biosynthesis	Glycan biosynthesis and metabolism	EC-number uniquely idenitified in iTN656							2.6.1.42	aromatic amino acid aminotransferase - tryptophan	2.6.1.6; 2.6.1.42	Phenylalanine, tyrosine and tryptophan biosynthesis	Amino acid metabolism	2.6.1.42
	2.4.1.337	2.4.1.337			1,2-diacylglycerol 3-glucosyltransferase (LRE specific)	Glycerolipid metabolism	Lipid metabolism	EC-number uniquely idenitified in iTN656							2.6.1.55	4-aminobutyrate aminotransferase / Ornithine transaminase	2.6.1.19; 2.6.1.55	beta-Alanine metabolism	Amino acid metabolism	2.6.1.55
	2.4.1.52	2.4.1.52			Glucose lipoteichoic acid ligase	peptidoglycan biosynthesis	Glycan biosynthesis and metabolism	EC-number uniquely idenitified in iTN656							2.7.1.21	deoxyuridine kinase (ATP:Deoxyuridine)	2.7.1.145; 2.7.1.21	Pyrimidine metabolism	Nucleotide metabolism	2.7.1.21
	2.4.1.64	2.4.1.64			maltose phosphorylase	Starch and sucrose metabolism	Carbohydrate metabolism	EC-number uniquely idenitified in iTN656							2.7.1.31	Glycerate kinase	2.7.1.165; 2.7.1.31	Glycerolipid metabolism	Lipid metabolism	2.7.1.31
	2.4.1.7	2.4.1.7			Sucrose phosphorylase	Starch and sucrose metabolism	Carbohydrate metabolism	EC-number uniquely idenitified in iTN656							2.7.1.74	Adenosine kinase	2.7.1.20; 2.7.1.74	Purine metabolism	Nucleotide metabolism	2.7.1.74
	2.5.1.74	2.5.1.74			1,4-dihydroxy-2-naphthoate octaprenyltransferase	Ubiquinone and other terpenoid-quinone biosynthesis	Metabolism of terpenoids and polyketides	EC-number uniquely idenitified in iTN656							2.7.4.25	cytidylate kinase (CMP)	2.7.4.14; 2.7.4.25	Pyrimidine metabolism	Nucleotide metabolism	2.7.4.25
	2.5.1.75	2.5.1.75			tRNA dimethylallyltransferase	Terpenoid backbone biosynthesis	Metabolism of terpenoids and polyketides	EC-number uniquely idenitified in iTN656							2.7.7.-	Ap4A synthetase	2.7.7; 2.7.7.-	Aminoacyl-tRNA biosynthesis	Amino acid metabolism	2.7.7.-
	2.6.1.-	2.6.1.-			acetyldiaminopimelate transaminase	Lysine biosynthesis	Amino acid metabolism	EC-number uniquely idenitified in iTN656							2.7.7.18	Nicotinamide-nucleotide adenylyltransferase	2.7.7.1; 2.7.7.18	Nicotinate and Nicotinamide metabolism	Metabolism of vitamins and cofactors	2.7.7.18
	2.6.1.30	2.6.1.30			Alanine transaminase	vitamin B6 metabolism	Metabolism of vitamins and cofactors	EC-number uniquely idenitified in iTN656							2.7.7.18	ATP:nicotinamide-nucleotide adenylyltransferase	2.7.7.1; 2.7.7.18	Nicotinate and nicotinamide metabolism	Metabolism of vitamins and cofactors	2.7.7.18
	2.6.1.55	2.6.1.55			4-aminobutyrate aminotransferase / Ornithine transaminase	beta-Alanine metabolism	Amino acid metabolism	EC-number uniquely idenitified in iTN656							2.7.7.63	Lipoate-ATP adenylate transferase	6.3.1.20; 2.7.7.63	Lipoic acid metabolism	Lipid metabolism	2.7.7.63
	2.6.1.6	2.6.1.6			aromatic amino acid aminotransferase - tryptophan	Phenylalanine, tyrosine and tryptophan biosynthesis	Amino acid metabolism	EC-number uniquely idenitified in iTN656							2.7.7.64	galactose-1-phosphate uridylyltransferase	2.7.7.10; 2.7.7.64	Galactose metabolism	Carbohydrate metabolism	2.7.7.64
	2.7.1.107	2.7.1.107			Diacylglycerol kinase (LRE specific)	Glycerolipid metabolism	Lipid metabolism	EC-number uniquely idenitified in iTN656							3.1.3.2	Acid phosphatase (FMN)	3.1.3.102; 3.1.3.2	Riboflavin metabolism	Metabolism of vitamins and cofactors	3.1.3.2
	2.7.1.34	2.7.1.34			pantothenate kinase	Pantothenate and CoA biosynthesis	Metabolism of vitamins and cofactors	EC-number uniquely idenitified in iTN656							3.1.3.81	phosphatidic acid phosphatase	3.1.3.4; 3.1.3.81	Glycerolipid metabolism	Lipid metabolism	3.1.3.81
	2.7.1.39	2.7.1.39			ATP:L-homoserine O-phosphotransferase	Glycine, serine and threonine metabolism	Amino acid metabolism	EC-number uniquely idenitified in iTN656							3.1.3.97	3',5'-bisphosphate nucleotidase	3.1.3.7; 3.1.3.97	Purine metabolism	Nucleotide metabolism	3.1.3.97
	2.7.1.41	2.7.1.41			glucose-1-phosphate phosphodismutase	Starch and sucrose metabolism	Carbohydrate metabolism	EC-number uniquely idenitified in iTN656							3.1.4.46	Glycerophosphodiester phosphodiesterase (Glycerophosphoethanolamine)	3.1.4.2; 3.1.4.46	Glycerophospholipid metabolism	Lipid metabolism	3.1.4.46
	2.7.1.66	2.7.1.66			undecaprenol kinase	Peptidoglycan biosynthesis	Glycan biosynthesis and metabolism	EC-number uniquely idenitified in iTN656							3.2.1.122	Trehalose-6-phosphate hydrolase	3.2.1.93; 3.2.1.122	Glycolysis / Gluconeogenesis	Carbohydrate metabolism	3.2.1.122
	2.7.4.1	2.7.4.1			Polyphosphate kinase	energy metabolism	Energy metabolism	EC-number uniquely idenitified in iTN656							3.2.2.8	Cytidine hydrolase	3.2.2.3; 3.2.2.8	Pyrimidine metabolism	Nucleotide metabolism	3.2.2.8
	2.7.6.3	2.7.6.3			2-amino-4-hydroxy-6-hydroxymethyldihydropteridine diphosphokinase	Folate biosynthesis	Metabolism of vitamins and cofactors	EC-number uniquely idenitified in iTN656							3.5.1.88	formylmethionine deformylase	3.5.1.31; 3.5.1.88	Cysteine and methionine metabolism	Amino acid metabolism	3.5.1.88
	2.7.7.24	2.7.7.24			glucose-1-phosphate thymidylyltransferase	Polyketide sugar unit biosynthesis	Metabolism of terpenoids and polyketides	EC-number uniquely idenitified in iTN656							3.5.4.10	IMP cyclohydrolase	2.1.2.3; 3.5.4.10	Purine metabolism	Nucleotide metabolism	3.5.4.10
	2.7.7.27	2.7.7.27			ATP:alpha-D-glucose-1-phosphate adenylyltransferase	Starch and sucrose metabolism	Carbohydrate metabolism	EC-number uniquely idenitified in iTN656							3.6.1.22	NAD diphosphatase	3.6.1.9; 3.6.1.22	Nicotinate and Nicotinamide metabolism	Metabolism of vitamins and cofactors	3.6.1.22
	2.7.7.41	2.7.7.41			CDP-Diacylglycerol synthetase (LRE specific)	Glycerophospholipid metabolism	Lipid metabolism	EC-number uniquely idenitified in iTN656							3.6.1.5	Nucleoside-triphosphatase (CTP)	3.6.1.15; 3.6.1.5	Thiamine metabolism	Metabolism of vitamins and cofactors	3.6.1.5
	2.7.7.75	2.7.7.75			ATP:molybdopterin adenylyltransferase	Folate biosynthesis	Metabolism of vitamins and cofactors	EC-number uniquely idenitified in iTN656							4.2.1.59	((3R)-3-Hydroxybutanoyl-[acyl-carrier-protein] hydro-lyase	2.3.1.85; 4.2.1.59	Fatty acid metabolism	Lipid metabolism	4.2.1.59
	2.7.7.77	2.7.7.77			molybdopterin-guanine dinucleotide biosynthesis protein A	Folate biosynthesis	Metabolism of vitamins and cofactors	EC-number uniquely idenitified in iTN656							4.2.1.74	3-hydroxyacyl-CoA dehydratase (3-hydroxyhexadecanoyl-CoA)	4.2.1.17; 4.2.1.74	Fatty acid metabolism	Lipid metabolism	4.2.1.74
	2.7.8.-	2.7.8.-			Cardiolipin Synthase (LRE specific)	unclassified	unclassified	EC-number uniquely idenitified in iTN656							4.3.1.8	hydroxymethylbilane synthase	2.5.1.61; 4.3.1.8	Porphyrin and Chlorophyll metabolism	Metabolism of vitamins and cofactors	4.3.1.8
	2.7.8.20	2.7.8.20			Phosphatidylglycerol:membrane-derived-oligosaccharide-D-glucose glycerophosphotransferase	Glycerolipid metabolism	Lipid metabolism	EC-number uniquely idenitified in iTN656							5.3.1.9	Glucose-6-phosphate isomerase	5.1.3.15; 5.3.1.9	Glycolysis / Gluconeogenesis	Carbohydrate metabolism	5.3.1.9
	2.7.8.26	2.7.8.26			Adenine Adenosylcobalamin 5-phosphate synthase	Porphyrin and chlorophyll metabolism	Metabolism of vitamins and cofactors	EC-number uniquely idenitified in iTN656							6.3.2.4	UDP-N-acetylmuramoyl-L-alanyl-D-glutamyl-L-lysyl-D-alanyl-D-alanine synthetase (alpha-glutamate)	6.3.2.10; 6.3.2.4	peptidoglycan biosynthesis	Glycan biosynthesis and metabolism	6.3.2.4
	2.7.8.5	2.7.8.5			Phosphatidylglycerol synthase (LRE specific)	Glycerophospholipid metabolism	Lipid metabolism	EC-number uniquely idenitified in iTN656							6.3.5.1	NAD synthase (nh4)	6.3.1.5; 6.3.5.1	Nicotinate and nicotinamide metabolism	Metabolism of vitamins and cofactors	6.3.5.1
	2.7.8.7	2.7.8.7			acyl-carrier protein synthase	Pantothenate and CoA biosynthesis	Metabolism of vitamins and cofactors	EC-number uniquely idenitified in iTN656							6.3.5.4	asparagine synthetase	6.3.1.1; 6.3.5.4	Alanine, aspartate and glutamate metabolism	Amino acid metabolism	6.3.5.4
	2.8.1.12	2.8.1.12			molybdopterin synthase catalytic subunit	Folate biosynthesis	Metabolism of vitamins and cofactors	EC-number uniquely idenitified in iTN656							7.3.2.1	phosphate transport via ABC system	3.6.3.27; 7.3.2.1	transport	transport	7.3.2.1
	2.8.1.7	2.8.1.7			MoaD:cysteine sulfur transferase	unclassified	unclassified	EC-number uniquely idenitified in iTN656							3.6.1.5	ATP maintenance requirment	3.6.1.15; 3.6.1.3; 3.6.1.5; 3.6.1.8; 3.6.3.1; 3.6.3.10; 3.6.3.11; 3.6.3.12; 3.6.3.14; 3.6.3.15; 3.6.3.16; 3.6.3.17; 3.6.3.18; 3.6.3.19; 3.6.3.2; 3.6.3.20; 3.6.3.21; 3.6.3.22; 3.6.3.23; 3.6.3.24; 3.6.3.25; 3.6.3.26; 3.6.3.27; 3.6.3.28; 3.6.3.29; 3.6.3.3; 3.6.3.30; 3.6.3.31; 3.6.3.32; 3.6.3.33; 3.6.3.34; 3.6.3.35; 3.6.3.36; 3.6.3.37; 3.6.3.38; 3.6.3.39; 3.6.3.4; 3.6.3.40; 3.6.3.41; 3.6.3.42; 3.6.3.…	energy metabolism	Energy metabolism	3.6.1.5
	3.1.2.21	3.1.2.21			fatty-acyl-ACP hydrolase	Fatty acid metabolism	Lipid metabolism	EC-number uniquely idenitified in iTN656							3.6.5.5	Nucleoside-triphosphatase (GTP)	3.6.5.6; 3.6.5.3; 3.6.5.5; 3.6.5.4; 3.6.1.15; 3.6.5.2; 3.6.5.1; 3.6.1.5	Thiamine metabolism	Metabolism of vitamins and cofactors	3.6.5.5
	3.1.2.28	3.1.2.28			1,4-dihydroxy-2-naphthoyl-CoA hydrolase	Ubiquinone and other terpenoid-quinone biosynthesis	Metabolism of terpenoids and polyketides	EC-number uniquely idenitified in iTN656							1.2.4.1	pyruvate dehydrogenase	1.2.1.-; 1.2.1.51; 1.2.4.1; 1.8.1.4; 2.3.1.12	Glycolysis / Gluconeogenesis	Carbohydrate metabolism	1.2.4.1
	3.1.3.100	3.1.3.100			alkaline phosphatase	Thiamine metabolism	Metabolism of vitamins and cofactors	EC-number uniquely idenitified in iTN656							2.3.1.39	Malonyl-CoA:[acyl-carrier-protein] S-malonyltransferase	2.3.1.-; 2.3.1.0; 2.3.1.39; 2.3.1.85; 2.3.1.86	Fatty acid metabolism	Lipid metabolism	2.3.1.39
	3.1.3.15	3.1.3.15			histidinol-phosphatase (PHP family)	Histidine metabolism	Amino acid metabolism	EC-number uniquely idenitified in iTN656							1.5.1.41	flavin reductase	1.5.1.30; 1.5.1.36; 1.5.1.41; 1.5.1.38	Riboflavin metabolism	Metabolism of vitamins and cofactors	1.5.1.41
	3.1.3.27	3.1.3.27			Phosphatidylglycerol phosphate phosphatase (LRE specific)	Glycerophospholipid metabolism	Lipid metabolism	EC-number uniquely idenitified in iTN656							2.7.4.12	ATP:dGMP phosphotransferase	2.7.4.13; 2.7.4.8;2.7.4.12;2.7.4.8	Purine metabolism	Nucleotide metabolism	2.7.4.12
	3.1.3.4	3.1.3.4			phosphatidic acid phosphatase	Glycerolipid metabolism	Lipid metabolism	EC-number uniquely idenitified in iTN656							2.7.4.13	uridylate kinase (dUMP)	2.7.4.4; 2.7.4.9;2.7.4.13;2.7.4.9	Pyrimidine metabolism	Nucleotide metabolism	2.7.4.13
	3.1.3.48	3.1.3.48			CPS synthase complex, LRE specific	unclassified	unclassified	EC-number uniquely idenitified in iTN656							2.7.7.64	UTP-glucose-1-phosphate uridylyltransferase	2.7.7.64; 2.7.7.9;2.7.7.64;2.7.7.9	Galactose metabolism	Carbohydrate metabolism	2.7.7.64
	3.1.3.73	3.1.3.73			Adenine Adenosylcobalamide phosphate phosphatase	Porphyrin and Chlorophyll metabolism	Metabolism of vitamins and cofactors	EC-number uniquely idenitified in iTN656							3.2.1.108	beta-galactosidase	3.2.1.108; 3.2.1.23;3.2.1.108;3.2.1.23	Galactose metabolism	Carbohydrate metabolism	3.2.1.108
	3.1.3.81	3.1.3.81			phosphatidic acid phosphatase	Glycerolipid metabolism	Lipid metabolism	EC-number uniquely idenitified in iTN656							3.6.1.8	dUTP diphosphatase	3.6.1.-; 3.6.1.23; 3.6.1.8; 3.6.1.9	Pyrimidine metabolism	Nucleotide metabolism	3.6.1.8
	3.1.6.66	3.1.6.66			Dihydroneopterin triphosphate pyrophosphatase	Folate biosynthesis	Metabolism of vitamins and cofactors	EC-number uniquely idenitified in iTN656							1.1.1.343	phosphogluconate dehydrogenase	1.1.1.351; 1.1.1.44; 1.1.1.343	Pentose phosphate pathway	Carbohydrate metabolism	1.1.1.343
	3.2.1.133	3.2.1.133			cyclomaltodextrinase / maltogenic alpha-amylase / neopullulanase	Starch and sucrose metabolism	Carbohydrate metabolism	EC-number uniquely idenitified in iTN656							1.8.4.11	L-methionine-S-oxide reductase	1.8.4.14; 1.8.4.13; 1.8.4.11	Cysteine and methionine metabolism	Amino acid metabolism	1.8.4.11
	3.2.1.54	3.2.1.54			cyclomaltodextrinase / maltogenic alpha-amylase / neopullulanase	Starch and sucrose metabolism	Carbohydrate metabolism	EC-number uniquely idenitified in iTN656							1.8.4.11	L-methionine-R-sulfoxide reductase	1.8.4.14; 1.8.4.13; 1.8.4.11	Cysteine and methionine metabolism	Amino acid metabolism	1.8.4.11
	3.2.1.86	3.2.1.86			6-phospho-beta-glucosidase	Starch and sucrose metabolism	Carbohydrate metabolism	EC-number uniquely idenitified in iTN656							2.3.1.-	Butyryl-[acyl-carrier protein]:malonyl-CoA C-acyltransferase	1.3.1.10;1.3.1.9;2.3.1.-	Fatty acid metabolism	Lipid metabolism	2.3.1.-
	3.5.1.22	3.5.1.22			Pantothenate amidohydrolase	Pantothenate and CoA biosynthesis	Metabolism of vitamins and cofactors	EC-number uniquely idenitified in iTN656							2.5.1.M1	Undecaprenyl diphosphate synthase	2.5.1.-; 2.5.1.31; 2.5.1.M1	Terpenoid backbone biosynthesis	Metabolism of terpenoids and polyketides	2.5.1.M1
	3.5.1.24	3.5.1.24			choloylglycine hydrolase	bile acid biosynthesis	Lipid metabolism	EC-number uniquely idenitified in iTN656							2.7.1.2	glucokinase	2.7.1.2;2.7.1.1;2.7.1.2	Glycolysis / Gluconeogenesis	Carbohydrate metabolism	2.7.1.2
	3.5.1.42	3.5.1.42			nicotinamide-D-ribonucleotide amidohydrolase	Nicotinate and nicotinamide metabolism	Metabolism of vitamins and cofactors	EC-number uniquely idenitified in iTN656							2.7.1.4	fructokinase	2.7.1.4;2.7.1.1;2.7.1.4	Fructose and mannose metabolism	Carbohydrate metabolism	2.7.1.4
	3.5.1.47	3.5.1.47			acetyl-diaminopimelate deacetylase	Lysine biosynthesis	Amino acid metabolism	EC-number uniquely idenitified in iTN656							2.7.1.76	deoxyadenosine kinase	2.7.1.145; 2.7.1.74; 2.7.1.76	Purine metabolism	Nucleotide metabolism	2.7.1.76
	3.5.1.88	3.5.1.88			formylmethionine deformylase	Cysteine and methionine metabolism	Amino acid metabolism	EC-number uniquely idenitified in iTN656							2.7.4.9	dTMP kinase	2.7.4.12; 2.7.4.13; 2.7.4.9	Pyrimidine metabolism	Nucleotide metabolism	2.7.4.9
	3.6.1.11	3.6.1.11			exopolyphosphatase	purine metabolism	Nucleotide metabolism	EC-number uniquely idenitified in iTN656							3.1.3.2	alkaline phosphatase	3.1.3.-; 3.1.3.1; 3.1.3.2	Glycolysis / Gluconeogenesis	Carbohydrate metabolism	3.1.3.2
	3.6.1.27	3.6.1.27			undecaprenyl-diphosphatase	Peptidoglycan biosynthesis	Glycan biosynthesis and metabolism	EC-number uniquely idenitified in iTN656							3.2.2.1	purine nucleosidase (adenosine)	3.2.2.7; 3.2.2.8;3.2.2.1	Purine metabolism	Nucleotide metabolism	3.2.2.1
	3.6.1.40	3.6.1.40			exopolyphosphatase	purine metabolism	Nucleotide metabolism	EC-number uniquely idenitified in iTN656							3.5.5.4	L-asparaginase	3.5.1.1; 3.5.1.38; 3.5.5.4	Alanine, aspartate and glutamate metabolism	Amino acid metabolism	3.5.5.4
	3.6.1.66	3.6.1.66			XTP/dITP diphosphohydrolase	Purine metabolism	Nucleotide metabolism	EC-number uniquely idenitified in iTN656							3.6.1.25	exopolyphosphatase	3.6.1.40;3.6.1.11;3.6.1.25	purine metabolism	Nucleotide metabolism	3.6.1.25
	3.6.1.7	3.6.1.7			acylphosphatase	pyruvate metabolism	Carbohydrate metabolism	EC-number uniquely idenitified in iTN656							4.3.1.19	L-serine deaminase	4.3.1.15; 4.3.1.17; 4.3.1.19	Glycine, serine and threonine metabolism	Amino acid metabolism	4.3.1.19
	3.7.1.12	3.7.1.12			cobalt-precorrin 5A hydrolase	Porphyrin and Chlorophyll metabolism	Metabolism of vitamins and cofactors	EC-number uniquely idenitified in iTN656							4.4.1.8	Cysteine Desulfhydrase	4.4.1.1; 4.4.1.28; 4.4.1.8	Cysteine and methionine metabolism	Amino acid metabolism	4.4.1.8
	4.1.1.15	4.1.1.15			glutamate decarboxylase	Alanine, aspartate and glutamate metabolism	Amino acid metabolism	EC-number uniquely idenitified in iTN656							5.4.2.12	phosphoglycerate mutase	5.4.2.1; 5.4.2.11; 5.4.2.12	Glycolysis / Gluconeogenesis	Carbohydrate metabolism	5.4.2.12
	4.1.1.81	4.1.1.81			Threonine-phosphate decarboxylase (EC 4.1.1.81)	Porphyrin and Chlorophyll metabolism	Metabolism of vitamins and cofactors	EC-number uniquely idenitified in iTN656							5.4.2.7	phosphopentomutase	5.4.2.-; 5.4.2.2; 5.4.2.7	Pentose phosphate pathway	Carbohydrate metabolism	5.4.2.7
	4.1.2.25	4.1.2.25			dihydroneopterin aldolase	Folate biosynthesis	Metabolism of vitamins and cofactors	EC-number uniquely idenitified in iTN656							5.4.2.8	phosphoglucomutase	5.4.2.2; 5.4.2.5; 5.4.2.8	Glycolysis / Gluconeogenesis	Carbohydrate metabolism	5.4.2.8
	4.1.2.9	4.1.2.9			phosphoketolase	Pentose phosphate pathway	Carbohydrate metabolism	EC-number uniquely idenitified in iTN656							6.1.1.24	Glutamyl-tRNA synthetase	6.1.1.-; 6.1.1.17; 6.1.1.24	Aminoacyl-tRNA biosynthesis	Amino acid metabolism	6.1.1.24
	4.1.99.17	4.1.99.17			4-amino-5-hydroxymethyl-2-methylpyrimidine synthetase	Thiamine metabolism	Metabolism of vitamins and cofactors	EC-number uniquely idenitified in iTN656							7.2.2.9	Copper export via ATPase	3.6.3.-; 3.6.3.4; 7.2.2.9	transport	transport	7.2.2.9
	4.1.99.22	4.1.99.22			GTP 3',8-cyclase	Folate biosynthesis	Metabolism of vitamins and cofactors	EC-number uniquely idenitified in iTN656							3.6.1.8	ATP maintenance requirment	3.6.1.15; 3.6.1.3; 3.6.1.5; 3.6.1.8; 3.6.3.1; 3.6.3.10; 3.6.3.11; 3.6.3.12; 3.6.3.14; 3.6.3.15; 3.6.3.16; 3.6.3.17; 3.6.3.18; 3.6.3.19; 3.6.3.2; 3.6.3.20; 3.6.3.21; 3.6.3.22; 3.6.3.23; 3.6.3.24; 3.6.3.25; 3.6.3.26; 3.6.3.27; 3.6.3.28; 3.6.3.29; 3.6.3.3; 3.6.3.30; 3.6.3.31; 3.6.3.32; 3.6.3.33; 3.6.3.34; 3.6.3.35; 3.6.3.36; 3.6.3.37; 3.6.3.38; 3.6.3.39; 3.6.3.4; 3.6.3.40; 3.6.3.41; 3.6.3.42; 3.6.3.…	energy metabolism	Energy metabolism	3.6.1.8
	4.2.3.1	4.2.3.1			O-phospho-L-homoserine phosphate-lyase (adding water;L-threonine-forming)	Glycine, serine and threonine metabolism	Amino acid metabolism	EC-number uniquely idenitified in iTN656							3.6.5.4	Nucleoside-triphosphatase (GTP)	3.6.5.6; 3.6.5.3; 3.6.5.5; 3.6.5.4; 3.6.1.15; 3.6.5.2; 3.6.5.1; 3.6.1.5	Thiamine metabolism	Metabolism of vitamins and cofactors	3.6.5.4
	4.3.3.7	4.3.3.7			dihydrodipicolinate synthase	Lysine biosynthesis	Amino acid metabolism	EC-number uniquely idenitified in iTN656							1.8.1.4	pyruvate dehydrogenase	1.2.1.-; 1.2.1.51; 1.2.4.1; 1.8.1.4; 2.3.1.12	Glycolysis / Gluconeogenesis	Carbohydrate metabolism	1.8.1.4
	4.4.1.16	4.4.1.16			selenocysteine lyase	Selenocompound metabolism	Xenobiotics biodegradation and metabolism	EC-number uniquely idenitified in iTN656							2.3.1.85	Malonyl-CoA:[acyl-carrier-protein] S-malonyltransferase	2.3.1.-; 2.3.1.0; 2.3.1.39; 2.3.1.85; 2.3.1.86	Fatty acid metabolism	Lipid metabolism	2.3.1.85
	4.4.1.2	4.4.1.2			cystathionine gamma/beta-lyase	Sulfur metabolism	Energy metabolism	EC-number uniquely idenitified in iTN656							1.5.1.38	flavin reductase	1.5.1.30; 1.5.1.36; 1.5.1.41; 1.5.1.38	Riboflavin metabolism	Metabolism of vitamins and cofactors	1.5.1.38
	4.6.1.17	4.6.1.17			cyclic pyranopterin monophosphate synthase	Folate biosynthesis	Metabolism of vitamins and cofactors	EC-number uniquely idenitified in iTN656							2.7.4.8	ATP:dGMP phosphotransferase	2.7.4.13; 2.7.4.8;2.7.4.12;2.7.4.8	Purine metabolism	Nucleotide metabolism	2.7.4.8
	4.99.1.3	4.99.1.3			sirohydrochlorin cobaltochelatase	Porphyrin and Chlorophyll metabolism	Metabolism of vitamins and cofactors	EC-number uniquely idenitified in iTN656							2.7.4.9	uridylate kinase (dUMP)	2.7.4.4; 2.7.4.9;2.7.4.13;2.7.4.9	Pyrimidine metabolism	Nucleotide metabolism	2.7.4.9
	4.99.1.4	4.99.1.4			precorrin-2 dehydrogenase / sirohydrochlorin ferrochelatase	Porphyrin and Chlorophyll metabolism	Metabolism of vitamins and cofactors	EC-number uniquely idenitified in iTN656							2.7.7.9	UTP-glucose-1-phosphate uridylyltransferase	2.7.7.64; 2.7.7.9;2.7.7.64;2.7.7.9	Galactose metabolism	Carbohydrate metabolism	2.7.7.9
	5.1.3.3	5.1.3.3			aldose 1-epimerase	Galactose metabolism	Carbohydrate metabolism	EC-number uniquely idenitified in iTN656							3.2.1.23	beta-galactosidase	3.2.1.108; 3.2.1.23;3.2.1.108;3.2.1.23	Galactose metabolism	Carbohydrate metabolism	3.2.1.23
	5.1.99.8	5.1.99.8			7,8-dihydroneopterin 2'-epimerase	Folate biosynthesis	Metabolism of vitamins and cofactors	EC-number uniquely idenitified in iTN656							3.6.1.9	dUTP diphosphatase	3.6.1.-; 3.6.1.23; 3.6.1.8; 3.6.1.9	Pyrimidine metabolism	Nucleotide metabolism	3.6.1.9
	5.3.2.6	5.3.2.6			4-oxalocrotonate tautomerase	Benzoate degradation	Xenobiotics biodegradation and metabolism	EC-number uniquely idenitified in iTN656							3.6.3.1	ATP maintenance requirment	3.6.1.15; 3.6.1.3; 3.6.1.5; 3.6.1.8; 3.6.3.1; 3.6.3.10; 3.6.3.11; 3.6.3.12; 3.6.3.14; 3.6.3.15; 3.6.3.16; 3.6.3.17; 3.6.3.18; 3.6.3.19; 3.6.3.2; 3.6.3.20; 3.6.3.21; 3.6.3.22; 3.6.3.23; 3.6.3.24; 3.6.3.25; 3.6.3.26; 3.6.3.27; 3.6.3.28; 3.6.3.29; 3.6.3.3; 3.6.3.30; 3.6.3.31; 3.6.3.32; 3.6.3.33; 3.6.3.34; 3.6.3.35; 3.6.3.36; 3.6.3.37; 3.6.3.38; 3.6.3.39; 3.6.3.4; 3.6.3.40; 3.6.3.41; 3.6.3.42; 3.6.3.…	energy metabolism	Energy metabolism	3.6.3.1
	5.4.99.60	5.4.99.60			Precorrin-8X methylmutase (EC 5.4.1.2)	Porphyrin and chlorophyll metabolism	Metabolism of vitamins and cofactors	EC-number uniquely idenitified in iTN656							3.6.1.15	Nucleoside-triphosphatase (GTP)	3.6.5.6; 3.6.5.3; 3.6.5.5; 3.6.5.4; 3.6.1.15; 3.6.5.2; 3.6.5.1; 3.6.1.5	Thiamine metabolism	Metabolism of vitamins and cofactors	3.6.1.15
	5.4.99.61	5.4.99.61			Precorrin-8X methylmutase	Porphyrin and chlorophyll metabolism	Metabolism of vitamins and cofactors	EC-number uniquely idenitified in iTN656							2.3.1.12	pyruvate dehydrogenase	1.2.1.-; 1.2.1.51; 1.2.4.1; 1.8.1.4; 2.3.1.12	Glycolysis / Gluconeogenesis	Carbohydrate metabolism	2.3.1.12
	6.1.1.13	6.1.1.13			D-Alanine lipoteichoic acid ligase	peptidoglycan biosynthesis	Glycan biosynthesis and metabolism	EC-number uniquely idenitified in iTN656							2.3.1.86	Malonyl-CoA:[acyl-carrier-protein] S-malonyltransferase	2.3.1.-; 2.3.1.0; 2.3.1.39; 2.3.1.85; 2.3.1.86	Fatty acid metabolism	Lipid metabolism	2.3.1.86
	6.1.2.1	6.1.2.1			D-alanine-D-lactate ligase (reversible)	Alanine metabolism	Amino acid metabolism	EC-number uniquely idenitified in iTN656							3.6.3.10	ATP maintenance requirment	3.6.1.15; 3.6.1.3; 3.6.1.5; 3.6.1.8; 3.6.3.1; 3.6.3.10; 3.6.3.11; 3.6.3.12; 3.6.3.14; 3.6.3.15; 3.6.3.16; 3.6.3.17; 3.6.3.18; 3.6.3.19; 3.6.3.2; 3.6.3.20; 3.6.3.21; 3.6.3.22; 3.6.3.23; 3.6.3.24; 3.6.3.25; 3.6.3.26; 3.6.3.27; 3.6.3.28; 3.6.3.29; 3.6.3.3; 3.6.3.30; 3.6.3.31; 3.6.3.32; 3.6.3.33; 3.6.3.34; 3.6.3.35; 3.6.3.36; 3.6.3.37; 3.6.3.38; 3.6.3.39; 3.6.3.4; 3.6.3.40; 3.6.3.41; 3.6.3.42; 3.6.3.…	energy metabolism	Energy metabolism	3.6.3.10
	6.3.4.15	6.3.4.15			Biotin-(acetyl-CoA carboxylase) ligase	Biotin metabolism	Metabolism of vitamins and cofactors	EC-number uniquely idenitified in iTN656							3.6.3.11	ATP maintenance requirment	3.6.1.15; 3.6.1.3; 3.6.1.5; 3.6.1.8; 3.6.3.1; 3.6.3.10; 3.6.3.11; 3.6.3.12; 3.6.3.14; 3.6.3.15; 3.6.3.16; 3.6.3.17; 3.6.3.18; 3.6.3.19; 3.6.3.2; 3.6.3.20; 3.6.3.21; 3.6.3.22; 3.6.3.23; 3.6.3.24; 3.6.3.25; 3.6.3.26; 3.6.3.27; 3.6.3.28; 3.6.3.29; 3.6.3.3; 3.6.3.30; 3.6.3.31; 3.6.3.32; 3.6.3.33; 3.6.3.34; 3.6.3.35; 3.6.3.36; 3.6.3.37; 3.6.3.38; 3.6.3.39; 3.6.3.4; 3.6.3.40; 3.6.3.41; 3.6.3.42; 3.6.3.…	energy metabolism	Energy metabolism	3.6.3.11
	6.3.4.21	6.3.4.21			NAPRTase	Nicotinate and nicotinamide metabolism	Metabolism of vitamins and cofactors	EC-number uniquely idenitified in iTN656							3.6.3.12	ATP maintenance requirment	3.6.1.15; 3.6.1.3; 3.6.1.5; 3.6.1.8; 3.6.3.1; 3.6.3.10; 3.6.3.11; 3.6.3.12; 3.6.3.14; 3.6.3.15; 3.6.3.16; 3.6.3.17; 3.6.3.18; 3.6.3.19; 3.6.3.2; 3.6.3.20; 3.6.3.21; 3.6.3.22; 3.6.3.23; 3.6.3.24; 3.6.3.25; 3.6.3.26; 3.6.3.27; 3.6.3.28; 3.6.3.29; 3.6.3.3; 3.6.3.30; 3.6.3.31; 3.6.3.32; 3.6.3.33; 3.6.3.34; 3.6.3.35; 3.6.3.36; 3.6.3.37; 3.6.3.38; 3.6.3.39; 3.6.3.4; 3.6.3.40; 3.6.3.41; 3.6.3.42; 3.6.3.…	energy metabolism	Energy metabolism	3.6.3.12
	6.3.5.10	6.3.5.10			Adenosyl cobyrinate a,c diamide <=> Adenosyl cobyrinate hexaamide	Porphyrin and chlorophyll metabolism	Metabolism of vitamins and cofactors	EC-number uniquely idenitified in iTN656							3.6.3.14	ATP maintenance requirment	3.6.1.15; 3.6.1.3; 3.6.1.5; 3.6.1.8; 3.6.3.1; 3.6.3.10; 3.6.3.11; 3.6.3.12; 3.6.3.14; 3.6.3.15; 3.6.3.16; 3.6.3.17; 3.6.3.18; 3.6.3.19; 3.6.3.2; 3.6.3.20; 3.6.3.21; 3.6.3.22; 3.6.3.23; 3.6.3.24; 3.6.3.25; 3.6.3.26; 3.6.3.27; 3.6.3.28; 3.6.3.29; 3.6.3.3; 3.6.3.30; 3.6.3.31; 3.6.3.32; 3.6.3.33; 3.6.3.34; 3.6.3.35; 3.6.3.36; 3.6.3.37; 3.6.3.38; 3.6.3.39; 3.6.3.4; 3.6.3.40; 3.6.3.41; 3.6.3.42; 3.6.3.…	energy metabolism	Energy metabolism	3.6.3.14
	6.3.5.11	6.3.5.11			Cobyrinic acid a,c-diamide synthase (EC 6.3.1.-)	Porphyrin and Chlorophyll metabolism	Metabolism of vitamins and cofactors	EC-number uniquely idenitified in iTN656							3.6.3.15	ATP maintenance requirment	3.6.1.15; 3.6.1.3; 3.6.1.5; 3.6.1.8; 3.6.3.1; 3.6.3.10; 3.6.3.11; 3.6.3.12; 3.6.3.14; 3.6.3.15; 3.6.3.16; 3.6.3.17; 3.6.3.18; 3.6.3.19; 3.6.3.2; 3.6.3.20; 3.6.3.21; 3.6.3.22; 3.6.3.23; 3.6.3.24; 3.6.3.25; 3.6.3.26; 3.6.3.27; 3.6.3.28; 3.6.3.29; 3.6.3.3; 3.6.3.30; 3.6.3.31; 3.6.3.32; 3.6.3.33; 3.6.3.34; 3.6.3.35; 3.6.3.36; 3.6.3.37; 3.6.3.38; 3.6.3.39; 3.6.3.4; 3.6.3.40; 3.6.3.41; 3.6.3.42; 3.6.3.…	energy metabolism	Energy metabolism	3.6.3.15
	6.3.5.6	6.3.5.6			Asp-tRNA(Asn):L-glutamine amido-ligase (ADP-forming)	Aminoacyl-tRNA biosynthesis	Amino acid metabolism	EC-number uniquely idenitified in iTN656							3.6.3.16	ATP maintenance requirment	3.6.1.15; 3.6.1.3; 3.6.1.5; 3.6.1.8; 3.6.3.1; 3.6.3.10; 3.6.3.11; 3.6.3.12; 3.6.3.14; 3.6.3.15; 3.6.3.16; 3.6.3.17; 3.6.3.18; 3.6.3.19; 3.6.3.2; 3.6.3.20; 3.6.3.21; 3.6.3.22; 3.6.3.23; 3.6.3.24; 3.6.3.25; 3.6.3.26; 3.6.3.27; 3.6.3.28; 3.6.3.29; 3.6.3.3; 3.6.3.30; 3.6.3.31; 3.6.3.32; 3.6.3.33; 3.6.3.34; 3.6.3.35; 3.6.3.36; 3.6.3.37; 3.6.3.38; 3.6.3.39; 3.6.3.4; 3.6.3.40; 3.6.3.41; 3.6.3.42; 3.6.3.…	energy metabolism	Energy metabolism	3.6.3.16
	6.3.5.7	6.3.5.7			glutamyl-tRNA(Gln):L-glutamine amido-ligase (ADP-forming)	Aminoacyl-tRNA biosynthesis	Amino acid metabolism	EC-number uniquely idenitified in iTN656							3.6.3.17	ATP maintenance requirment	3.6.1.15; 3.6.1.3; 3.6.1.5; 3.6.1.8; 3.6.3.1; 3.6.3.10; 3.6.3.11; 3.6.3.12; 3.6.3.14; 3.6.3.15; 3.6.3.16; 3.6.3.17; 3.6.3.18; 3.6.3.19; 3.6.3.2; 3.6.3.20; 3.6.3.21; 3.6.3.22; 3.6.3.23; 3.6.3.24; 3.6.3.25; 3.6.3.26; 3.6.3.27; 3.6.3.28; 3.6.3.29; 3.6.3.3; 3.6.3.30; 3.6.3.31; 3.6.3.32; 3.6.3.33; 3.6.3.34; 3.6.3.35; 3.6.3.36; 3.6.3.37; 3.6.3.38; 3.6.3.39; 3.6.3.4; 3.6.3.40; 3.6.3.41; 3.6.3.42; 3.6.3.…	energy metabolism	Energy metabolism	3.6.3.17
	6.3.5.9	6.3.5.9			Cobyrinic acid a,c-diamide synthase	Porphyrin and Chlorophyll metabolism	Metabolism of vitamins and cofactors	EC-number uniquely idenitified in iTN656							3.6.3.18	ATP maintenance requirment	3.6.1.15; 3.6.1.3; 3.6.1.5; 3.6.1.8; 3.6.3.1; 3.6.3.10; 3.6.3.11; 3.6.3.12; 3.6.3.14; 3.6.3.15; 3.6.3.16; 3.6.3.17; 3.6.3.18; 3.6.3.19; 3.6.3.2; 3.6.3.20; 3.6.3.21; 3.6.3.22; 3.6.3.23; 3.6.3.24; 3.6.3.25; 3.6.3.26; 3.6.3.27; 3.6.3.28; 3.6.3.29; 3.6.3.3; 3.6.3.30; 3.6.3.31; 3.6.3.32; 3.6.3.33; 3.6.3.34; 3.6.3.35; 3.6.3.36; 3.6.3.37; 3.6.3.38; 3.6.3.39; 3.6.3.4; 3.6.3.40; 3.6.3.41; 3.6.3.42; 3.6.3.…	energy metabolism	Energy metabolism	3.6.3.18
	6.6.1.2	6.6.1.2			hydrogenobyrinic-acid-a,c-diamide:cobalt cobalt-ligase (ADP-forming)	Porphyrin and chlorophyll metabolism	Metabolism of vitamins and cofactors	EC-number uniquely idenitified in iTN656							3.6.3.19	ATP maintenance requirment	3.6.1.15; 3.6.1.3; 3.6.1.5; 3.6.1.8; 3.6.3.1; 3.6.3.10; 3.6.3.11; 3.6.3.12; 3.6.3.14; 3.6.3.15; 3.6.3.16; 3.6.3.17; 3.6.3.18; 3.6.3.19; 3.6.3.2; 3.6.3.20; 3.6.3.21; 3.6.3.22; 3.6.3.23; 3.6.3.24; 3.6.3.25; 3.6.3.26; 3.6.3.27; 3.6.3.28; 3.6.3.29; 3.6.3.3; 3.6.3.30; 3.6.3.31; 3.6.3.32; 3.6.3.33; 3.6.3.34; 3.6.3.35; 3.6.3.36; 3.6.3.37; 3.6.3.38; 3.6.3.39; 3.6.3.4; 3.6.3.40; 3.6.3.41; 3.6.3.42; 3.6.3.…	energy metabolism	Energy metabolism	3.6.3.19
	7.1.1.2	7.1.1.2			Quinone oxidoreductase	energy metabolism	Energy metabolism	EC-number uniquely idenitified in iTN656							3.6.3.2	ATP maintenance requirment	3.6.1.15; 3.6.1.3; 3.6.1.5; 3.6.1.8; 3.6.3.1; 3.6.3.10; 3.6.3.11; 3.6.3.12; 3.6.3.14; 3.6.3.15; 3.6.3.16; 3.6.3.17; 3.6.3.18; 3.6.3.19; 3.6.3.2; 3.6.3.20; 3.6.3.21; 3.6.3.22; 3.6.3.23; 3.6.3.24; 3.6.3.25; 3.6.3.26; 3.6.3.27; 3.6.3.28; 3.6.3.29; 3.6.3.3; 3.6.3.30; 3.6.3.31; 3.6.3.32; 3.6.3.33; 3.6.3.34; 3.6.3.35; 3.6.3.36; 3.6.3.37; 3.6.3.38; 3.6.3.39; 3.6.3.4; 3.6.3.40; 3.6.3.41; 3.6.3.42; 3.6.3.…	energy metabolism	Energy metabolism	3.6.3.2
	7.1.1.5	7.1.1.5			menaquinol oxidase (7:1 protons)	energy metabolism	Energy metabolism	EC-number uniquely idenitified in iTN656							3.6.3.20	ATP maintenance requirment	3.6.1.15; 3.6.1.3; 3.6.1.5; 3.6.1.8; 3.6.3.1; 3.6.3.10; 3.6.3.11; 3.6.3.12; 3.6.3.14; 3.6.3.15; 3.6.3.16; 3.6.3.17; 3.6.3.18; 3.6.3.19; 3.6.3.2; 3.6.3.20; 3.6.3.21; 3.6.3.22; 3.6.3.23; 3.6.3.24; 3.6.3.25; 3.6.3.26; 3.6.3.27; 3.6.3.28; 3.6.3.29; 3.6.3.3; 3.6.3.30; 3.6.3.31; 3.6.3.32; 3.6.3.33; 3.6.3.34; 3.6.3.35; 3.6.3.36; 3.6.3.37; 3.6.3.38; 3.6.3.39; 3.6.3.4; 3.6.3.40; 3.6.3.41; 3.6.3.42; 3.6.3.…	energy metabolism	Energy metabolism	3.6.3.20
	7.1.2.2	7.1.2.2			ATP synthase (three protons for one ATP)	energy metabolism	Energy metabolism	EC-number uniquely idenitified in iTN656							3.6.3.21	ATP maintenance requirment	3.6.1.15; 3.6.1.3; 3.6.1.5; 3.6.1.8; 3.6.3.1; 3.6.3.10; 3.6.3.11; 3.6.3.12; 3.6.3.14; 3.6.3.15; 3.6.3.16; 3.6.3.17; 3.6.3.18; 3.6.3.19; 3.6.3.2; 3.6.3.20; 3.6.3.21; 3.6.3.22; 3.6.3.23; 3.6.3.24; 3.6.3.25; 3.6.3.26; 3.6.3.27; 3.6.3.28; 3.6.3.29; 3.6.3.3; 3.6.3.30; 3.6.3.31; 3.6.3.32; 3.6.3.33; 3.6.3.34; 3.6.3.35; 3.6.3.36; 3.6.3.37; 3.6.3.38; 3.6.3.39; 3.6.3.4; 3.6.3.40; 3.6.3.41; 3.6.3.42; 3.6.3.…	energy metabolism	Energy metabolism	3.6.3.21
	7.2.2.9	7.2.2.9			Copper export via ATPase	transport	transport	EC-number uniquely idenitified in iTN656							3.6.3.22	ATP maintenance requirment	3.6.1.15; 3.6.1.3; 3.6.1.5; 3.6.1.8; 3.6.3.1; 3.6.3.10; 3.6.3.11; 3.6.3.12; 3.6.3.14; 3.6.3.15; 3.6.3.16; 3.6.3.17; 3.6.3.18; 3.6.3.19; 3.6.3.2; 3.6.3.20; 3.6.3.21; 3.6.3.22; 3.6.3.23; 3.6.3.24; 3.6.3.25; 3.6.3.26; 3.6.3.27; 3.6.3.28; 3.6.3.29; 3.6.3.3; 3.6.3.30; 3.6.3.31; 3.6.3.32; 3.6.3.33; 3.6.3.34; 3.6.3.35; 3.6.3.36; 3.6.3.37; 3.6.3.38; 3.6.3.39; 3.6.3.4; 3.6.3.40; 3.6.3.41; 3.6.3.42; 3.6.3.…	energy metabolism	Energy metabolism	3.6.3.22
	7.3.2.1	7.3.2.1			phosphate transport via ABC system	transport	transport	EC-number uniquely idenitified in iTN656							3.6.3.23	ATP maintenance requirment	3.6.1.15; 3.6.1.3; 3.6.1.5; 3.6.1.8; 3.6.3.1; 3.6.3.10; 3.6.3.11; 3.6.3.12; 3.6.3.14; 3.6.3.15; 3.6.3.16; 3.6.3.17; 3.6.3.18; 3.6.3.19; 3.6.3.2; 3.6.3.20; 3.6.3.21; 3.6.3.22; 3.6.3.23; 3.6.3.24; 3.6.3.25; 3.6.3.26; 3.6.3.27; 3.6.3.28; 3.6.3.29; 3.6.3.3; 3.6.3.30; 3.6.3.31; 3.6.3.32; 3.6.3.33; 3.6.3.34; 3.6.3.35; 3.6.3.36; 3.6.3.37; 3.6.3.38; 3.6.3.39; 3.6.3.4; 3.6.3.40; 3.6.3.41; 3.6.3.42; 3.6.3.…	energy metabolism	Energy metabolism	3.6.3.23
	1.2.1.52		1.2.1.52		oxoglutarate dehydrogenase (NADP+)	0	0								3.6.3.24	ATP maintenance requirment	3.6.1.15; 3.6.1.3; 3.6.1.5; 3.6.1.8; 3.6.3.1; 3.6.3.10; 3.6.3.11; 3.6.3.12; 3.6.3.14; 3.6.3.15; 3.6.3.16; 3.6.3.17; 3.6.3.18; 3.6.3.19; 3.6.3.2; 3.6.3.20; 3.6.3.21; 3.6.3.22; 3.6.3.23; 3.6.3.24; 3.6.3.25; 3.6.3.26; 3.6.3.27; 3.6.3.28; 3.6.3.29; 3.6.3.3; 3.6.3.30; 3.6.3.31; 3.6.3.32; 3.6.3.33; 3.6.3.34; 3.6.3.35; 3.6.3.36; 3.6.3.37; 3.6.3.38; 3.6.3.39; 3.6.3.4; 3.6.3.40; 3.6.3.41; 3.6.3.42; 3.6.3.…	energy metabolism	Energy metabolism	3.6.3.24
	1.2.4.2		1.2.4.2		oxoglutarate dehydrogenase (succinyl-transferring)	0	0								3.6.3.25	ATP maintenance requirment	3.6.1.15; 3.6.1.3; 3.6.1.5; 3.6.1.8; 3.6.3.1; 3.6.3.10; 3.6.3.11; 3.6.3.12; 3.6.3.14; 3.6.3.15; 3.6.3.16; 3.6.3.17; 3.6.3.18; 3.6.3.19; 3.6.3.2; 3.6.3.20; 3.6.3.21; 3.6.3.22; 3.6.3.23; 3.6.3.24; 3.6.3.25; 3.6.3.26; 3.6.3.27; 3.6.3.28; 3.6.3.29; 3.6.3.3; 3.6.3.30; 3.6.3.31; 3.6.3.32; 3.6.3.33; 3.6.3.34; 3.6.3.35; 3.6.3.36; 3.6.3.37; 3.6.3.38; 3.6.3.39; 3.6.3.4; 3.6.3.40; 3.6.3.41; 3.6.3.42; 3.6.3.…	energy metabolism	Energy metabolism	3.6.3.25
	1.4.4.2		1.4.4.2		glycine dehydrogenase (aminomethyl-transferring)	0	0								3.6.3.26	ATP maintenance requirment	3.6.1.15; 3.6.1.3; 3.6.1.5; 3.6.1.8; 3.6.3.1; 3.6.3.10; 3.6.3.11; 3.6.3.12; 3.6.3.14; 3.6.3.15; 3.6.3.16; 3.6.3.17; 3.6.3.18; 3.6.3.19; 3.6.3.2; 3.6.3.20; 3.6.3.21; 3.6.3.22; 3.6.3.23; 3.6.3.24; 3.6.3.25; 3.6.3.26; 3.6.3.27; 3.6.3.28; 3.6.3.29; 3.6.3.3; 3.6.3.30; 3.6.3.31; 3.6.3.32; 3.6.3.33; 3.6.3.34; 3.6.3.35; 3.6.3.36; 3.6.3.37; 3.6.3.38; 3.6.3.39; 3.6.3.4; 3.6.3.40; 3.6.3.41; 3.6.3.42; 3.6.3.…	energy metabolism	Energy metabolism	3.6.3.26
	1.8.4.8		1.8.4.8		phosphoadenylyl-sulfate reductase (thioredoxin)	0	0								3.6.3.27	ATP maintenance requirment	3.6.1.15; 3.6.1.3; 3.6.1.5; 3.6.1.8; 3.6.3.1; 3.6.3.10; 3.6.3.11; 3.6.3.12; 3.6.3.14; 3.6.3.15; 3.6.3.16; 3.6.3.17; 3.6.3.18; 3.6.3.19; 3.6.3.2; 3.6.3.20; 3.6.3.21; 3.6.3.22; 3.6.3.23; 3.6.3.24; 3.6.3.25; 3.6.3.26; 3.6.3.27; 3.6.3.28; 3.6.3.29; 3.6.3.3; 3.6.3.30; 3.6.3.31; 3.6.3.32; 3.6.3.33; 3.6.3.34; 3.6.3.35; 3.6.3.36; 3.6.3.37; 3.6.3.38; 3.6.3.39; 3.6.3.4; 3.6.3.40; 3.6.3.41; 3.6.3.42; 3.6.3.…	energy metabolism	Energy metabolism	3.6.3.27
	2.3.1.38		2.3.1.38		[acyl-carrier-protein] S-acetyltransferase	0	0								3.6.3.28	ATP maintenance requirment	3.6.1.15; 3.6.1.3; 3.6.1.5; 3.6.1.8; 3.6.3.1; 3.6.3.10; 3.6.3.11; 3.6.3.12; 3.6.3.14; 3.6.3.15; 3.6.3.16; 3.6.3.17; 3.6.3.18; 3.6.3.19; 3.6.3.2; 3.6.3.20; 3.6.3.21; 3.6.3.22; 3.6.3.23; 3.6.3.24; 3.6.3.25; 3.6.3.26; 3.6.3.27; 3.6.3.28; 3.6.3.29; 3.6.3.3; 3.6.3.30; 3.6.3.31; 3.6.3.32; 3.6.3.33; 3.6.3.34; 3.6.3.35; 3.6.3.36; 3.6.3.37; 3.6.3.38; 3.6.3.39; 3.6.3.4; 3.6.3.40; 3.6.3.41; 3.6.3.42; 3.6.3.…	energy metabolism	Energy metabolism	3.6.3.28
	2.3.1.61		2.3.1.61		dihydrolipoyllysine-residue succinyltransferase	0	0								3.6.3.29	ATP maintenance requirment	3.6.1.15; 3.6.1.3; 3.6.1.5; 3.6.1.8; 3.6.3.1; 3.6.3.10; 3.6.3.11; 3.6.3.12; 3.6.3.14; 3.6.3.15; 3.6.3.16; 3.6.3.17; 3.6.3.18; 3.6.3.19; 3.6.3.2; 3.6.3.20; 3.6.3.21; 3.6.3.22; 3.6.3.23; 3.6.3.24; 3.6.3.25; 3.6.3.26; 3.6.3.27; 3.6.3.28; 3.6.3.29; 3.6.3.3; 3.6.3.30; 3.6.3.31; 3.6.3.32; 3.6.3.33; 3.6.3.34; 3.6.3.35; 3.6.3.36; 3.6.3.37; 3.6.3.38; 3.6.3.39; 3.6.3.4; 3.6.3.40; 3.6.3.41; 3.6.3.42; 3.6.3.…	energy metabolism	Energy metabolism	3.6.3.29
	2.6.1.2		2.6.1.2		alanine transaminase	0	0								3.6.3.3	ATP maintenance requirment	3.6.1.15; 3.6.1.3; 3.6.1.5; 3.6.1.8; 3.6.3.1; 3.6.3.10; 3.6.3.11; 3.6.3.12; 3.6.3.14; 3.6.3.15; 3.6.3.16; 3.6.3.17; 3.6.3.18; 3.6.3.19; 3.6.3.2; 3.6.3.20; 3.6.3.21; 3.6.3.22; 3.6.3.23; 3.6.3.24; 3.6.3.25; 3.6.3.26; 3.6.3.27; 3.6.3.28; 3.6.3.29; 3.6.3.3; 3.6.3.30; 3.6.3.31; 3.6.3.32; 3.6.3.33; 3.6.3.34; 3.6.3.35; 3.6.3.36; 3.6.3.37; 3.6.3.38; 3.6.3.39; 3.6.3.4; 3.6.3.40; 3.6.3.41; 3.6.3.42; 3.6.3.…	energy metabolism	Energy metabolism	3.6.3.3
	2.7.1.121		2.7.1.121		phosphoenolpyruvate-glycerone phosphotransferase	0	0								3.6.3.30	ATP maintenance requirment	3.6.1.15; 3.6.1.3; 3.6.1.5; 3.6.1.8; 3.6.3.1; 3.6.3.10; 3.6.3.11; 3.6.3.12; 3.6.3.14; 3.6.3.15; 3.6.3.16; 3.6.3.17; 3.6.3.18; 3.6.3.19; 3.6.3.2; 3.6.3.20; 3.6.3.21; 3.6.3.22; 3.6.3.23; 3.6.3.24; 3.6.3.25; 3.6.3.26; 3.6.3.27; 3.6.3.28; 3.6.3.29; 3.6.3.3; 3.6.3.30; 3.6.3.31; 3.6.3.32; 3.6.3.33; 3.6.3.34; 3.6.3.35; 3.6.3.36; 3.6.3.37; 3.6.3.38; 3.6.3.39; 3.6.3.4; 3.6.3.40; 3.6.3.41; 3.6.3.42; 3.6.3.…	energy metabolism	Energy metabolism	3.6.3.30
	2.7.1.56			2.7.1.56	1-phosphofructokinase	0	0								3.6.3.31	ATP maintenance requirment	3.6.1.15; 3.6.1.3; 3.6.1.5; 3.6.1.8; 3.6.3.1; 3.6.3.10; 3.6.3.11; 3.6.3.12; 3.6.3.14; 3.6.3.15; 3.6.3.16; 3.6.3.17; 3.6.3.18; 3.6.3.19; 3.6.3.2; 3.6.3.20; 3.6.3.21; 3.6.3.22; 3.6.3.23; 3.6.3.24; 3.6.3.25; 3.6.3.26; 3.6.3.27; 3.6.3.28; 3.6.3.29; 3.6.3.3; 3.6.3.30; 3.6.3.31; 3.6.3.32; 3.6.3.33; 3.6.3.34; 3.6.3.35; 3.6.3.36; 3.6.3.37; 3.6.3.38; 3.6.3.39; 3.6.3.4; 3.6.3.40; 3.6.3.41; 3.6.3.42; 3.6.3.…	energy metabolism	Energy metabolism	3.6.3.31
	2.7.1.69		2.7.1.69		protein-Npi-phosphohistidine-sugar phosphotransferase	0	0								3.6.3.32	ATP maintenance requirment	3.6.1.15; 3.6.1.3; 3.6.1.5; 3.6.1.8; 3.6.3.1; 3.6.3.10; 3.6.3.11; 3.6.3.12; 3.6.3.14; 3.6.3.15; 3.6.3.16; 3.6.3.17; 3.6.3.18; 3.6.3.19; 3.6.3.2; 3.6.3.20; 3.6.3.21; 3.6.3.22; 3.6.3.23; 3.6.3.24; 3.6.3.25; 3.6.3.26; 3.6.3.27; 3.6.3.28; 3.6.3.29; 3.6.3.3; 3.6.3.30; 3.6.3.31; 3.6.3.32; 3.6.3.33; 3.6.3.34; 3.6.3.35; 3.6.3.36; 3.6.3.37; 3.6.3.38; 3.6.3.39; 3.6.3.4; 3.6.3.40; 3.6.3.41; 3.6.3.42; 3.6.3.…	energy metabolism	Energy metabolism	3.6.3.32
	2.7.7.4		2.7.7.4		sulfate adenylyltransferase	0	0								3.6.3.33	ATP maintenance requirment	3.6.1.15; 3.6.1.3; 3.6.1.5; 3.6.1.8; 3.6.3.1; 3.6.3.10; 3.6.3.11; 3.6.3.12; 3.6.3.14; 3.6.3.15; 3.6.3.16; 3.6.3.17; 3.6.3.18; 3.6.3.19; 3.6.3.2; 3.6.3.20; 3.6.3.21; 3.6.3.22; 3.6.3.23; 3.6.3.24; 3.6.3.25; 3.6.3.26; 3.6.3.27; 3.6.3.28; 3.6.3.29; 3.6.3.3; 3.6.3.30; 3.6.3.31; 3.6.3.32; 3.6.3.33; 3.6.3.34; 3.6.3.35; 3.6.3.36; 3.6.3.37; 3.6.3.38; 3.6.3.39; 3.6.3.4; 3.6.3.40; 3.6.3.41; 3.6.3.42; 3.6.3.…	energy metabolism	Energy metabolism	3.6.3.33
	4.1.1.28		4.1.1.28		aromatic-L-amino-acid decarboxylase	0	0								3.6.3.34	ATP maintenance requirment	3.6.1.15; 3.6.1.3; 3.6.1.5; 3.6.1.8; 3.6.3.1; 3.6.3.10; 3.6.3.11; 3.6.3.12; 3.6.3.14; 3.6.3.15; 3.6.3.16; 3.6.3.17; 3.6.3.18; 3.6.3.19; 3.6.3.2; 3.6.3.20; 3.6.3.21; 3.6.3.22; 3.6.3.23; 3.6.3.24; 3.6.3.25; 3.6.3.26; 3.6.3.27; 3.6.3.28; 3.6.3.29; 3.6.3.3; 3.6.3.30; 3.6.3.31; 3.6.3.32; 3.6.3.33; 3.6.3.34; 3.6.3.35; 3.6.3.36; 3.6.3.37; 3.6.3.38; 3.6.3.39; 3.6.3.4; 3.6.3.40; 3.6.3.41; 3.6.3.42; 3.6.3.…	energy metabolism	Energy metabolism	3.6.3.34
	4.2.1.9		4.2.1.9		dihydroxy-acid dehydratase	0	0								3.6.3.35	ATP maintenance requirment	3.6.1.15; 3.6.1.3; 3.6.1.5; 3.6.1.8; 3.6.3.1; 3.6.3.10; 3.6.3.11; 3.6.3.12; 3.6.3.14; 3.6.3.15; 3.6.3.16; 3.6.3.17; 3.6.3.18; 3.6.3.19; 3.6.3.2; 3.6.3.20; 3.6.3.21; 3.6.3.22; 3.6.3.23; 3.6.3.24; 3.6.3.25; 3.6.3.26; 3.6.3.27; 3.6.3.28; 3.6.3.29; 3.6.3.3; 3.6.3.30; 3.6.3.31; 3.6.3.32; 3.6.3.33; 3.6.3.34; 3.6.3.35; 3.6.3.36; 3.6.3.37; 3.6.3.38; 3.6.3.39; 3.6.3.4; 3.6.3.40; 3.6.3.41; 3.6.3.42; 3.6.3.…	energy metabolism	Energy metabolism	3.6.3.35
	4.2.3.3		4.2.3.3		methylglyoxal synthase	0	0								3.6.3.36	ATP maintenance requirment	3.6.1.15; 3.6.1.3; 3.6.1.5; 3.6.1.8; 3.6.3.1; 3.6.3.10; 3.6.3.11; 3.6.3.12; 3.6.3.14; 3.6.3.15; 3.6.3.16; 3.6.3.17; 3.6.3.18; 3.6.3.19; 3.6.3.2; 3.6.3.20; 3.6.3.21; 3.6.3.22; 3.6.3.23; 3.6.3.24; 3.6.3.25; 3.6.3.26; 3.6.3.27; 3.6.3.28; 3.6.3.29; 3.6.3.3; 3.6.3.30; 3.6.3.31; 3.6.3.32; 3.6.3.33; 3.6.3.34; 3.6.3.35; 3.6.3.36; 3.6.3.37; 3.6.3.38; 3.6.3.39; 3.6.3.4; 3.6.3.40; 3.6.3.41; 3.6.3.42; 3.6.3.…	energy metabolism	Energy metabolism	3.6.3.36
	6.1.1.23		6.1.1.23		aspartate-tRNAAsn ligase	0	0								3.6.3.37	ATP maintenance requirment	3.6.1.15; 3.6.1.3; 3.6.1.5; 3.6.1.8; 3.6.3.1; 3.6.3.10; 3.6.3.11; 3.6.3.12; 3.6.3.14; 3.6.3.15; 3.6.3.16; 3.6.3.17; 3.6.3.18; 3.6.3.19; 3.6.3.2; 3.6.3.20; 3.6.3.21; 3.6.3.22; 3.6.3.23; 3.6.3.24; 3.6.3.25; 3.6.3.26; 3.6.3.27; 3.6.3.28; 3.6.3.29; 3.6.3.3; 3.6.3.30; 3.6.3.31; 3.6.3.32; 3.6.3.33; 3.6.3.34; 3.6.3.35; 3.6.3.36; 3.6.3.37; 3.6.3.38; 3.6.3.39; 3.6.3.4; 3.6.3.40; 3.6.3.41; 3.6.3.42; 3.6.3.…	energy metabolism	Energy metabolism	3.6.3.37
	1.2.1.38	1.2.1.38		1.2.1.38	N-acetyl-g-glutamyl-phosphate reductase	Arginine biosynthesis	Amino acid metabolism								3.6.3.38	ATP maintenance requirment	3.6.1.15; 3.6.1.3; 3.6.1.5; 3.6.1.8; 3.6.3.1; 3.6.3.10; 3.6.3.11; 3.6.3.12; 3.6.3.14; 3.6.3.15; 3.6.3.16; 3.6.3.17; 3.6.3.18; 3.6.3.19; 3.6.3.2; 3.6.3.20; 3.6.3.21; 3.6.3.22; 3.6.3.23; 3.6.3.24; 3.6.3.25; 3.6.3.26; 3.6.3.27; 3.6.3.28; 3.6.3.29; 3.6.3.3; 3.6.3.30; 3.6.3.31; 3.6.3.32; 3.6.3.33; 3.6.3.34; 3.6.3.35; 3.6.3.36; 3.6.3.37; 3.6.3.38; 3.6.3.39; 3.6.3.4; 3.6.3.40; 3.6.3.41; 3.6.3.42; 3.6.3.…	energy metabolism	Energy metabolism	3.6.3.38
	1.5.1.-	1.5.1.-		1.5.1.-	FMN reductase	Riboflavin metabolism	Metabolism of vitamins and cofactors								3.6.3.39	ATP maintenance requirment	3.6.1.15; 3.6.1.3; 3.6.1.5; 3.6.1.8; 3.6.3.1; 3.6.3.10; 3.6.3.11; 3.6.3.12; 3.6.3.14; 3.6.3.15; 3.6.3.16; 3.6.3.17; 3.6.3.18; 3.6.3.19; 3.6.3.2; 3.6.3.20; 3.6.3.21; 3.6.3.22; 3.6.3.23; 3.6.3.24; 3.6.3.25; 3.6.3.26; 3.6.3.27; 3.6.3.28; 3.6.3.29; 3.6.3.3; 3.6.3.30; 3.6.3.31; 3.6.3.32; 3.6.3.33; 3.6.3.34; 3.6.3.35; 3.6.3.36; 3.6.3.37; 3.6.3.38; 3.6.3.39; 3.6.3.4; 3.6.3.40; 3.6.3.41; 3.6.3.42; 3.6.3.…	energy metabolism	Energy metabolism	3.6.3.39
	1.5.1.36	1.5.1.36		1.5.1.36	flavin reductase	Riboflavin metabolism	Metabolism of vitamins and cofactors								3.6.3.4	ATP maintenance requirment	3.6.1.15; 3.6.1.3; 3.6.1.5; 3.6.1.8; 3.6.3.1; 3.6.3.10; 3.6.3.11; 3.6.3.12; 3.6.3.14; 3.6.3.15; 3.6.3.16; 3.6.3.17; 3.6.3.18; 3.6.3.19; 3.6.3.2; 3.6.3.20; 3.6.3.21; 3.6.3.22; 3.6.3.23; 3.6.3.24; 3.6.3.25; 3.6.3.26; 3.6.3.27; 3.6.3.28; 3.6.3.29; 3.6.3.3; 3.6.3.30; 3.6.3.31; 3.6.3.32; 3.6.3.33; 3.6.3.34; 3.6.3.35; 3.6.3.36; 3.6.3.37; 3.6.3.38; 3.6.3.39; 3.6.3.4; 3.6.3.40; 3.6.3.41; 3.6.3.42; 3.6.3.…	energy metabolism	Energy metabolism	3.6.3.4
	1.5.1.39	1.5.1.39		1.5.1.39	FMN reductase	Riboflavin metabolism	Metabolism of vitamins and cofactors								3.6.3.40	ATP maintenance requirment	3.6.1.15; 3.6.1.3; 3.6.1.5; 3.6.1.8; 3.6.3.1; 3.6.3.10; 3.6.3.11; 3.6.3.12; 3.6.3.14; 3.6.3.15; 3.6.3.16; 3.6.3.17; 3.6.3.18; 3.6.3.19; 3.6.3.2; 3.6.3.20; 3.6.3.21; 3.6.3.22; 3.6.3.23; 3.6.3.24; 3.6.3.25; 3.6.3.26; 3.6.3.27; 3.6.3.28; 3.6.3.29; 3.6.3.3; 3.6.3.30; 3.6.3.31; 3.6.3.32; 3.6.3.33; 3.6.3.34; 3.6.3.35; 3.6.3.36; 3.6.3.37; 3.6.3.38; 3.6.3.39; 3.6.3.4; 3.6.3.40; 3.6.3.41; 3.6.3.42; 3.6.3.…	energy metabolism	Energy metabolism	3.6.3.40
	1.5.1.42	1.5.1.42		1.5.1.42	FMN reductase	Riboflavin metabolism	Metabolism of vitamins and cofactors								3.6.3.41	ATP maintenance requirment	3.6.1.15; 3.6.1.3; 3.6.1.5; 3.6.1.8; 3.6.3.1; 3.6.3.10; 3.6.3.11; 3.6.3.12; 3.6.3.14; 3.6.3.15; 3.6.3.16; 3.6.3.17; 3.6.3.18; 3.6.3.19; 3.6.3.2; 3.6.3.20; 3.6.3.21; 3.6.3.22; 3.6.3.23; 3.6.3.24; 3.6.3.25; 3.6.3.26; 3.6.3.27; 3.6.3.28; 3.6.3.29; 3.6.3.3; 3.6.3.30; 3.6.3.31; 3.6.3.32; 3.6.3.33; 3.6.3.34; 3.6.3.35; 3.6.3.36; 3.6.3.37; 3.6.3.38; 3.6.3.39; 3.6.3.4; 3.6.3.40; 3.6.3.41; 3.6.3.42; 3.6.3.…	energy metabolism	Energy metabolism	3.6.3.41
	2.4.2.11		2.4.2.11	2.4.2.11	nicotinate phosphoribosyltransferase	0	0								3.6.3.42	ATP maintenance requirment	3.6.1.15; 3.6.1.3; 3.6.1.5; 3.6.1.8; 3.6.3.1; 3.6.3.10; 3.6.3.11; 3.6.3.12; 3.6.3.14; 3.6.3.15; 3.6.3.16; 3.6.3.17; 3.6.3.18; 3.6.3.19; 3.6.3.2; 3.6.3.20; 3.6.3.21; 3.6.3.22; 3.6.3.23; 3.6.3.24; 3.6.3.25; 3.6.3.26; 3.6.3.27; 3.6.3.28; 3.6.3.29; 3.6.3.3; 3.6.3.30; 3.6.3.31; 3.6.3.32; 3.6.3.33; 3.6.3.34; 3.6.3.35; 3.6.3.36; 3.6.3.37; 3.6.3.38; 3.6.3.39; 3.6.3.4; 3.6.3.40; 3.6.3.41; 3.6.3.42; 3.6.3.…	energy metabolism	Energy metabolism	3.6.3.42
	2.5.1.17	2.5.1.17		2.5.1.17	Cob(I)yrinate a,c diamide <=> Adenosyl cobyrinate a,c diamide	Porphyrin and Chlorophyll metabolism	Metabolism of vitamins and cofactors								3.6.3.43	ATP maintenance requirment	3.6.1.15; 3.6.1.3; 3.6.1.5; 3.6.1.8; 3.6.3.1; 3.6.3.10; 3.6.3.11; 3.6.3.12; 3.6.3.14; 3.6.3.15; 3.6.3.16; 3.6.3.17; 3.6.3.18; 3.6.3.19; 3.6.3.2; 3.6.3.20; 3.6.3.21; 3.6.3.22; 3.6.3.23; 3.6.3.24; 3.6.3.25; 3.6.3.26; 3.6.3.27; 3.6.3.28; 3.6.3.29; 3.6.3.3; 3.6.3.30; 3.6.3.31; 3.6.3.32; 3.6.3.33; 3.6.3.34; 3.6.3.35; 3.6.3.36; 3.6.3.37; 3.6.3.38; 3.6.3.39; 3.6.3.4; 3.6.3.40; 3.6.3.41; 3.6.3.42; 3.6.3.…	energy metabolism	Energy metabolism	3.6.3.43
	2.5.1.29	2.5.1.29		2.5.1.29	farnesyltranstransferase	Terpenoid backbone biosynthesis	Metabolism of terpenoids and polyketides								3.6.3.44	ATP maintenance requirment	3.6.1.15; 3.6.1.3; 3.6.1.5; 3.6.1.8; 3.6.3.1; 3.6.3.10; 3.6.3.11; 3.6.3.12; 3.6.3.14; 3.6.3.15; 3.6.3.16; 3.6.3.17; 3.6.3.18; 3.6.3.19; 3.6.3.2; 3.6.3.20; 3.6.3.21; 3.6.3.22; 3.6.3.23; 3.6.3.24; 3.6.3.25; 3.6.3.26; 3.6.3.27; 3.6.3.28; 3.6.3.29; 3.6.3.3; 3.6.3.30; 3.6.3.31; 3.6.3.32; 3.6.3.33; 3.6.3.34; 3.6.3.35; 3.6.3.36; 3.6.3.37; 3.6.3.38; 3.6.3.39; 3.6.3.4; 3.6.3.40; 3.6.3.41; 3.6.3.42; 3.6.3.…	energy metabolism	Energy metabolism	3.6.3.44
	2.6.1.11	2.6.1.11		2.6.1.11	acetylornithine transaminase	Arginine biosynthesis	Amino acid metabolism								3.6.3.46	ATP maintenance requirment	3.6.1.15; 3.6.1.3; 3.6.1.5; 3.6.1.8; 3.6.3.1; 3.6.3.10; 3.6.3.11; 3.6.3.12; 3.6.3.14; 3.6.3.15; 3.6.3.16; 3.6.3.17; 3.6.3.18; 3.6.3.19; 3.6.3.2; 3.6.3.20; 3.6.3.21; 3.6.3.22; 3.6.3.23; 3.6.3.24; 3.6.3.25; 3.6.3.26; 3.6.3.27; 3.6.3.28; 3.6.3.29; 3.6.3.3; 3.6.3.30; 3.6.3.31; 3.6.3.32; 3.6.3.33; 3.6.3.34; 3.6.3.35; 3.6.3.36; 3.6.3.37; 3.6.3.38; 3.6.3.39; 3.6.3.4; 3.6.3.40; 3.6.3.41; 3.6.3.42; 3.6.3.…	energy metabolism	Energy metabolism	3.6.3.46
	2.7.1.17	2.7.1.17		2.7.1.17	xylulokinase	Pentose and glucuronate interconversions	#N/A								3.6.3.47	ATP maintenance requirment	3.6.1.15; 3.6.1.3; 3.6.1.5; 3.6.1.8; 3.6.3.1; 3.6.3.10; 3.6.3.11; 3.6.3.12; 3.6.3.14; 3.6.3.15; 3.6.3.16; 3.6.3.17; 3.6.3.18; 3.6.3.19; 3.6.3.2; 3.6.3.20; 3.6.3.21; 3.6.3.22; 3.6.3.23; 3.6.3.24; 3.6.3.25; 3.6.3.26; 3.6.3.27; 3.6.3.28; 3.6.3.29; 3.6.3.3; 3.6.3.30; 3.6.3.31; 3.6.3.32; 3.6.3.33; 3.6.3.34; 3.6.3.35; 3.6.3.36; 3.6.3.37; 3.6.3.38; 3.6.3.39; 3.6.3.4; 3.6.3.40; 3.6.3.41; 3.6.3.42; 3.6.3.…	energy metabolism	Energy metabolism	3.6.3.47
	2.7.2.8	2.7.2.8		2.7.2.8	acetylglutamate kinase	Arginine biosynthesis	Amino acid metabolism								3.6.3.48	ATP maintenance requirment	3.6.1.15; 3.6.1.3; 3.6.1.5; 3.6.1.8; 3.6.3.1; 3.6.3.10; 3.6.3.11; 3.6.3.12; 3.6.3.14; 3.6.3.15; 3.6.3.16; 3.6.3.17; 3.6.3.18; 3.6.3.19; 3.6.3.2; 3.6.3.20; 3.6.3.21; 3.6.3.22; 3.6.3.23; 3.6.3.24; 3.6.3.25; 3.6.3.26; 3.6.3.27; 3.6.3.28; 3.6.3.29; 3.6.3.3; 3.6.3.30; 3.6.3.31; 3.6.3.32; 3.6.3.33; 3.6.3.34; 3.6.3.35; 3.6.3.36; 3.6.3.37; 3.6.3.38; 3.6.3.39; 3.6.3.4; 3.6.3.40; 3.6.3.41; 3.6.3.42; 3.6.3.…	energy metabolism	Energy metabolism	3.6.3.48
	2.7.7.39	2.7.7.39		2.7.7.39	glycerol-3-phosphate cytidylyltransferase	Glycerophospholipid metabolism	Lipid metabolism								3.6.3.49	ATP maintenance requirment	3.6.1.15; 3.6.1.3; 3.6.1.5; 3.6.1.8; 3.6.3.1; 3.6.3.10; 3.6.3.11; 3.6.3.12; 3.6.3.14; 3.6.3.15; 3.6.3.16; 3.6.3.17; 3.6.3.18; 3.6.3.19; 3.6.3.2; 3.6.3.20; 3.6.3.21; 3.6.3.22; 3.6.3.23; 3.6.3.24; 3.6.3.25; 3.6.3.26; 3.6.3.27; 3.6.3.28; 3.6.3.29; 3.6.3.3; 3.6.3.30; 3.6.3.31; 3.6.3.32; 3.6.3.33; 3.6.3.34; 3.6.3.35; 3.6.3.36; 3.6.3.37; 3.6.3.38; 3.6.3.39; 3.6.3.4; 3.6.3.40; 3.6.3.41; 3.6.3.42; 3.6.3.…	energy metabolism	Energy metabolism	3.6.3.49
	3.1.3.18	3.1.3.18		3.1.3.18	phosphoglycolate phosphatase	Glyoxylate and dicarboxylate metabolism	Carbohydrate metabolism								3.6.3.5	ATP maintenance requirment	3.6.1.15; 3.6.1.3; 3.6.1.5; 3.6.1.8; 3.6.3.1; 3.6.3.10; 3.6.3.11; 3.6.3.12; 3.6.3.14; 3.6.3.15; 3.6.3.16; 3.6.3.17; 3.6.3.18; 3.6.3.19; 3.6.3.2; 3.6.3.20; 3.6.3.21; 3.6.3.22; 3.6.3.23; 3.6.3.24; 3.6.3.25; 3.6.3.26; 3.6.3.27; 3.6.3.28; 3.6.3.29; 3.6.3.3; 3.6.3.30; 3.6.3.31; 3.6.3.32; 3.6.3.33; 3.6.3.34; 3.6.3.35; 3.6.3.36; 3.6.3.37; 3.6.3.38; 3.6.3.39; 3.6.3.4; 3.6.3.40; 3.6.3.41; 3.6.3.42; 3.6.3.…	energy metabolism	Energy metabolism	3.6.3.5
	3.1.4.44	3.1.4.44		3.1.4.44	Glycerophosphodiester phosphodiesterase (Glycerophosphoinositol)	Inositol phosphate metabolism	Carbohydrate metabolism								3.6.3.50	ATP maintenance requirment	3.6.1.15; 3.6.1.3; 3.6.1.5; 3.6.1.8; 3.6.3.1; 3.6.3.10; 3.6.3.11; 3.6.3.12; 3.6.3.14; 3.6.3.15; 3.6.3.16; 3.6.3.17; 3.6.3.18; 3.6.3.19; 3.6.3.2; 3.6.3.20; 3.6.3.21; 3.6.3.22; 3.6.3.23; 3.6.3.24; 3.6.3.25; 3.6.3.26; 3.6.3.27; 3.6.3.28; 3.6.3.29; 3.6.3.3; 3.6.3.30; 3.6.3.31; 3.6.3.32; 3.6.3.33; 3.6.3.34; 3.6.3.35; 3.6.3.36; 3.6.3.37; 3.6.3.38; 3.6.3.39; 3.6.3.4; 3.6.3.40; 3.6.3.41; 3.6.3.42; 3.6.3.…	energy metabolism	Energy metabolism	3.6.3.50
	3.2.2.16	3.2.2.16		3.2.2.16	methylthioadenosine nucleosidase	Cysteine and methionine metabolism	Amino acid metabolism								3.6.3.51	ATP maintenance requirment	3.6.1.15; 3.6.1.3; 3.6.1.5; 3.6.1.8; 3.6.3.1; 3.6.3.10; 3.6.3.11; 3.6.3.12; 3.6.3.14; 3.6.3.15; 3.6.3.16; 3.6.3.17; 3.6.3.18; 3.6.3.19; 3.6.3.2; 3.6.3.20; 3.6.3.21; 3.6.3.22; 3.6.3.23; 3.6.3.24; 3.6.3.25; 3.6.3.26; 3.6.3.27; 3.6.3.28; 3.6.3.29; 3.6.3.3; 3.6.3.30; 3.6.3.31; 3.6.3.32; 3.6.3.33; 3.6.3.34; 3.6.3.35; 3.6.3.36; 3.6.3.37; 3.6.3.38; 3.6.3.39; 3.6.3.4; 3.6.3.40; 3.6.3.41; 3.6.3.42; 3.6.3.…	energy metabolism	Energy metabolism	3.6.3.51
	3.2.2.5	3.2.2.5		3.2.2.5	NAD nucleosidase	Nicotinate and nicotinamide metabolism	Metabolism of vitamins and cofactors								3.6.3.52	ATP maintenance requirment	3.6.1.15; 3.6.1.3; 3.6.1.5; 3.6.1.8; 3.6.3.1; 3.6.3.10; 3.6.3.11; 3.6.3.12; 3.6.3.14; 3.6.3.15; 3.6.3.16; 3.6.3.17; 3.6.3.18; 3.6.3.19; 3.6.3.2; 3.6.3.20; 3.6.3.21; 3.6.3.22; 3.6.3.23; 3.6.3.24; 3.6.3.25; 3.6.3.26; 3.6.3.27; 3.6.3.28; 3.6.3.29; 3.6.3.3; 3.6.3.30; 3.6.3.31; 3.6.3.32; 3.6.3.33; 3.6.3.34; 3.6.3.35; 3.6.3.36; 3.6.3.37; 3.6.3.38; 3.6.3.39; 3.6.3.4; 3.6.3.40; 3.6.3.41; 3.6.3.42; 3.6.3.…	energy metabolism	Energy metabolism	3.6.3.52
	3.2.2.6	3.2.2.6		3.2.2.6	NAD nucleosidase	Nicotinate and nicotinamide metabolism	Metabolism of vitamins and cofactors								3.6.3.53	ATP maintenance requirment	3.6.1.15; 3.6.1.3; 3.6.1.5; 3.6.1.8; 3.6.3.1; 3.6.3.10; 3.6.3.11; 3.6.3.12; 3.6.3.14; 3.6.3.15; 3.6.3.16; 3.6.3.17; 3.6.3.18; 3.6.3.19; 3.6.3.2; 3.6.3.20; 3.6.3.21; 3.6.3.22; 3.6.3.23; 3.6.3.24; 3.6.3.25; 3.6.3.26; 3.6.3.27; 3.6.3.28; 3.6.3.29; 3.6.3.3; 3.6.3.30; 3.6.3.31; 3.6.3.32; 3.6.3.33; 3.6.3.34; 3.6.3.35; 3.6.3.36; 3.6.3.37; 3.6.3.38; 3.6.3.39; 3.6.3.4; 3.6.3.40; 3.6.3.41; 3.6.3.42; 3.6.3.…	energy metabolism	Energy metabolism	3.6.3.53
	3.5.1.-	3.5.1.-		3.5.1.-	NAD nucleosidase	Nicotinate and nicotinamide metabolism	Metabolism of vitamins and cofactors								3.6.3.54	ATP maintenance requirment	3.6.1.15; 3.6.1.3; 3.6.1.5; 3.6.1.8; 3.6.3.1; 3.6.3.10; 3.6.3.11; 3.6.3.12; 3.6.3.14; 3.6.3.15; 3.6.3.16; 3.6.3.17; 3.6.3.18; 3.6.3.19; 3.6.3.2; 3.6.3.20; 3.6.3.21; 3.6.3.22; 3.6.3.23; 3.6.3.24; 3.6.3.25; 3.6.3.26; 3.6.3.27; 3.6.3.28; 3.6.3.29; 3.6.3.3; 3.6.3.30; 3.6.3.31; 3.6.3.32; 3.6.3.33; 3.6.3.34; 3.6.3.35; 3.6.3.36; 3.6.3.37; 3.6.3.38; 3.6.3.39; 3.6.3.4; 3.6.3.40; 3.6.3.41; 3.6.3.42; 3.6.3.…	energy metabolism	Energy metabolism	3.6.3.54
	3.5.1.19	3.5.1.19		3.5.1.19	nicotinamidase, reversible	Nicotinate and nicotinamide metabolism	Metabolism of vitamins and cofactors								3.6.3.6	ATP maintenance requirment	3.6.1.15; 3.6.1.3; 3.6.1.5; 3.6.1.8; 3.6.3.1; 3.6.3.10; 3.6.3.11; 3.6.3.12; 3.6.3.14; 3.6.3.15; 3.6.3.16; 3.6.3.17; 3.6.3.18; 3.6.3.19; 3.6.3.2; 3.6.3.20; 3.6.3.21; 3.6.3.22; 3.6.3.23; 3.6.3.24; 3.6.3.25; 3.6.3.26; 3.6.3.27; 3.6.3.28; 3.6.3.29; 3.6.3.3; 3.6.3.30; 3.6.3.31; 3.6.3.32; 3.6.3.33; 3.6.3.34; 3.6.3.35; 3.6.3.36; 3.6.3.37; 3.6.3.38; 3.6.3.39; 3.6.3.4; 3.6.3.40; 3.6.3.41; 3.6.3.42; 3.6.3.…	energy metabolism	Energy metabolism	3.6.3.6
	4.1.1.44	4.1.1.44		4.1.1.44	4-carboxymuconolactone decarboxylase	Benzoate degradation	Xenobiotics biodegradation and metabolism								3.6.3.7	ATP maintenance requirment	3.6.1.15; 3.6.1.3; 3.6.1.5; 3.6.1.8; 3.6.3.1; 3.6.3.10; 3.6.3.11; 3.6.3.12; 3.6.3.14; 3.6.3.15; 3.6.3.16; 3.6.3.17; 3.6.3.18; 3.6.3.19; 3.6.3.2; 3.6.3.20; 3.6.3.21; 3.6.3.22; 3.6.3.23; 3.6.3.24; 3.6.3.25; 3.6.3.26; 3.6.3.27; 3.6.3.28; 3.6.3.29; 3.6.3.3; 3.6.3.30; 3.6.3.31; 3.6.3.32; 3.6.3.33; 3.6.3.34; 3.6.3.35; 3.6.3.36; 3.6.3.37; 3.6.3.38; 3.6.3.39; 3.6.3.4; 3.6.3.40; 3.6.3.41; 3.6.3.42; 3.6.3.…	energy metabolism	Energy metabolism	3.6.3.7
	5.1.3.13	5.1.3.13		5.1.3.13	dTDP-4-dehydrorhamnose 3,5-epimerase	Polyketide sugar unit biosynthesis	Metabolism of terpenoids and polyketides								3.6.3.8	ATP maintenance requirment	3.6.1.15; 3.6.1.3; 3.6.1.5; 3.6.1.8; 3.6.3.1; 3.6.3.10; 3.6.3.11; 3.6.3.12; 3.6.3.14; 3.6.3.15; 3.6.3.16; 3.6.3.17; 3.6.3.18; 3.6.3.19; 3.6.3.2; 3.6.3.20; 3.6.3.21; 3.6.3.22; 3.6.3.23; 3.6.3.24; 3.6.3.25; 3.6.3.26; 3.6.3.27; 3.6.3.28; 3.6.3.29; 3.6.3.3; 3.6.3.30; 3.6.3.31; 3.6.3.32; 3.6.3.33; 3.6.3.34; 3.6.3.35; 3.6.3.36; 3.6.3.37; 3.6.3.38; 3.6.3.39; 3.6.3.4; 3.6.3.40; 3.6.3.41; 3.6.3.42; 3.6.3.…	energy metabolism	Energy metabolism	3.6.3.8
	1.1.1.100	1.1.1.100	1.1.1.100		(3R)-3-Hydroxybutanoyl-[acyl-carrier protein]:NADP+ oxidoreductase	Fatty acid metabolism	Lipid metabolism								3.6.3.9	ATP maintenance requirment	3.6.1.15; 3.6.1.3; 3.6.1.5; 3.6.1.8; 3.6.3.1; 3.6.3.10; 3.6.3.11; 3.6.3.12; 3.6.3.14; 3.6.3.15; 3.6.3.16; 3.6.3.17; 3.6.3.18; 3.6.3.19; 3.6.3.2; 3.6.3.20; 3.6.3.21; 3.6.3.22; 3.6.3.23; 3.6.3.24; 3.6.3.25; 3.6.3.26; 3.6.3.27; 3.6.3.28; 3.6.3.29; 3.6.3.3; 3.6.3.30; 3.6.3.31; 3.6.3.32; 3.6.3.33; 3.6.3.34; 3.6.3.35; 3.6.3.36; 3.6.3.37; 3.6.3.38; 3.6.3.39; 3.6.3.4; 3.6.3.40; 3.6.3.41; 3.6.3.42; 3.6.3.…	energy metabolism	Energy metabolism	3.6.3.9
	1.1.1.202	1.1.1.202	1.1.1.202		1,3-propanediol dehydrogenase	Glycerolipid metabolism	Lipid metabolism								3.6.4.1	ATP maintenance requirment	3.6.1.15; 3.6.1.3; 3.6.1.5; 3.6.1.8; 3.6.3.1; 3.6.3.10; 3.6.3.11; 3.6.3.12; 3.6.3.14; 3.6.3.15; 3.6.3.16; 3.6.3.17; 3.6.3.18; 3.6.3.19; 3.6.3.2; 3.6.3.20; 3.6.3.21; 3.6.3.22; 3.6.3.23; 3.6.3.24; 3.6.3.25; 3.6.3.26; 3.6.3.27; 3.6.3.28; 3.6.3.29; 3.6.3.3; 3.6.3.30; 3.6.3.31; 3.6.3.32; 3.6.3.33; 3.6.3.34; 3.6.3.35; 3.6.3.36; 3.6.3.37; 3.6.3.38; 3.6.3.39; 3.6.3.4; 3.6.3.40; 3.6.3.41; 3.6.3.42; 3.6.3.…	energy metabolism	Energy metabolism	3.6.4.1
	1.1.1.205	1.1.1.205	1.1.1.205		IMP dehydrogenase	Purine metabolism	Nucleotide metabolism								3.6.4.10	ATP maintenance requirment	3.6.1.15; 3.6.1.3; 3.6.1.5; 3.6.1.8; 3.6.3.1; 3.6.3.10; 3.6.3.11; 3.6.3.12; 3.6.3.14; 3.6.3.15; 3.6.3.16; 3.6.3.17; 3.6.3.18; 3.6.3.19; 3.6.3.2; 3.6.3.20; 3.6.3.21; 3.6.3.22; 3.6.3.23; 3.6.3.24; 3.6.3.25; 3.6.3.26; 3.6.3.27; 3.6.3.28; 3.6.3.29; 3.6.3.3; 3.6.3.30; 3.6.3.31; 3.6.3.32; 3.6.3.33; 3.6.3.34; 3.6.3.35; 3.6.3.36; 3.6.3.37; 3.6.3.38; 3.6.3.39; 3.6.3.4; 3.6.3.40; 3.6.3.41; 3.6.3.42; 3.6.3.…	energy metabolism	Energy metabolism	3.6.4.10
	1.1.1.276	1.1.1.276	1.1.1.276		L-serine dehydrogenase	Glycine, serine and threonine metabolism	Amino acid metabolism								3.6.4.11	ATP maintenance requirment	3.6.1.15; 3.6.1.3; 3.6.1.5; 3.6.1.8; 3.6.3.1; 3.6.3.10; 3.6.3.11; 3.6.3.12; 3.6.3.14; 3.6.3.15; 3.6.3.16; 3.6.3.17; 3.6.3.18; 3.6.3.19; 3.6.3.2; 3.6.3.20; 3.6.3.21; 3.6.3.22; 3.6.3.23; 3.6.3.24; 3.6.3.25; 3.6.3.26; 3.6.3.27; 3.6.3.28; 3.6.3.29; 3.6.3.3; 3.6.3.30; 3.6.3.31; 3.6.3.32; 3.6.3.33; 3.6.3.34; 3.6.3.35; 3.6.3.36; 3.6.3.37; 3.6.3.38; 3.6.3.39; 3.6.3.4; 3.6.3.40; 3.6.3.41; 3.6.3.42; 3.6.3.…	energy metabolism	Energy metabolism	3.6.4.11
	1.1.1.38	1.1.1.38	1.1.1.38		malolactic enzyme	Pyruvate metabolism	Carbohydrate metabolism								3.6.4.12	ATP maintenance requirment	3.6.1.15; 3.6.1.3; 3.6.1.5; 3.6.1.8; 3.6.3.1; 3.6.3.10; 3.6.3.11; 3.6.3.12; 3.6.3.14; 3.6.3.15; 3.6.3.16; 3.6.3.17; 3.6.3.18; 3.6.3.19; 3.6.3.2; 3.6.3.20; 3.6.3.21; 3.6.3.22; 3.6.3.23; 3.6.3.24; 3.6.3.25; 3.6.3.26; 3.6.3.27; 3.6.3.28; 3.6.3.29; 3.6.3.3; 3.6.3.30; 3.6.3.31; 3.6.3.32; 3.6.3.33; 3.6.3.34; 3.6.3.35; 3.6.3.36; 3.6.3.37; 3.6.3.38; 3.6.3.39; 3.6.3.4; 3.6.3.40; 3.6.3.41; 3.6.3.42; 3.6.3.…	energy metabolism	Energy metabolism	3.6.4.12
	1.1.1.39	1.1.1.39	1.1.1.39		Malic enzyme (NAD)	Pyruvate metabolism	Carbohydrate metabolism								3.6.4.13	ATP maintenance requirment	3.6.1.15; 3.6.1.3; 3.6.1.5; 3.6.1.8; 3.6.3.1; 3.6.3.10; 3.6.3.11; 3.6.3.12; 3.6.3.14; 3.6.3.15; 3.6.3.16; 3.6.3.17; 3.6.3.18; 3.6.3.19; 3.6.3.2; 3.6.3.20; 3.6.3.21; 3.6.3.22; 3.6.3.23; 3.6.3.24; 3.6.3.25; 3.6.3.26; 3.6.3.27; 3.6.3.28; 3.6.3.29; 3.6.3.3; 3.6.3.30; 3.6.3.31; 3.6.3.32; 3.6.3.33; 3.6.3.34; 3.6.3.35; 3.6.3.36; 3.6.3.37; 3.6.3.38; 3.6.3.39; 3.6.3.4; 3.6.3.40; 3.6.3.41; 3.6.3.42; 3.6.3.…	energy metabolism	Energy metabolism	3.6.4.13
	1.1.1.8	1.1.1.8	1.1.1.8		glycerol-3-phosphate dehydrogenase (NAD)	Glycerophospholipid metabolism	Lipid metabolism								3.6.4.2	ATP maintenance requirment	3.6.1.15; 3.6.1.3; 3.6.1.5; 3.6.1.8; 3.6.3.1; 3.6.3.10; 3.6.3.11; 3.6.3.12; 3.6.3.14; 3.6.3.15; 3.6.3.16; 3.6.3.17; 3.6.3.18; 3.6.3.19; 3.6.3.2; 3.6.3.20; 3.6.3.21; 3.6.3.22; 3.6.3.23; 3.6.3.24; 3.6.3.25; 3.6.3.26; 3.6.3.27; 3.6.3.28; 3.6.3.29; 3.6.3.3; 3.6.3.30; 3.6.3.31; 3.6.3.32; 3.6.3.33; 3.6.3.34; 3.6.3.35; 3.6.3.36; 3.6.3.37; 3.6.3.38; 3.6.3.39; 3.6.3.4; 3.6.3.40; 3.6.3.41; 3.6.3.42; 3.6.3.…	energy metabolism	Energy metabolism	3.6.4.2
	1.1.1.86	1.1.1.86	1.1.1.86		Ketol-acid reductoisomerase (2-Acetolactate)	Butanoate metabolism	Carbohydrate metabolism								3.6.4.3	ATP maintenance requirment	3.6.1.15; 3.6.1.3; 3.6.1.5; 3.6.1.8; 3.6.3.1; 3.6.3.10; 3.6.3.11; 3.6.3.12; 3.6.3.14; 3.6.3.15; 3.6.3.16; 3.6.3.17; 3.6.3.18; 3.6.3.19; 3.6.3.2; 3.6.3.20; 3.6.3.21; 3.6.3.22; 3.6.3.23; 3.6.3.24; 3.6.3.25; 3.6.3.26; 3.6.3.27; 3.6.3.28; 3.6.3.29; 3.6.3.3; 3.6.3.30; 3.6.3.31; 3.6.3.32; 3.6.3.33; 3.6.3.34; 3.6.3.35; 3.6.3.36; 3.6.3.37; 3.6.3.38; 3.6.3.39; 3.6.3.4; 3.6.3.40; 3.6.3.41; 3.6.3.42; 3.6.3.…	energy metabolism	Energy metabolism	3.6.4.3
	1.1.1.94	1.1.1.94	1.1.1.94		Glycerol-3-phosphate dehydrogenase (NADP)	Glycerophospholipid metabolism	Lipid metabolism								3.6.4.4	ATP maintenance requirment	3.6.1.15; 3.6.1.3; 3.6.1.5; 3.6.1.8; 3.6.3.1; 3.6.3.10; 3.6.3.11; 3.6.3.12; 3.6.3.14; 3.6.3.15; 3.6.3.16; 3.6.3.17; 3.6.3.18; 3.6.3.19; 3.6.3.2; 3.6.3.20; 3.6.3.21; 3.6.3.22; 3.6.3.23; 3.6.3.24; 3.6.3.25; 3.6.3.26; 3.6.3.27; 3.6.3.28; 3.6.3.29; 3.6.3.3; 3.6.3.30; 3.6.3.31; 3.6.3.32; 3.6.3.33; 3.6.3.34; 3.6.3.35; 3.6.3.36; 3.6.3.37; 3.6.3.38; 3.6.3.39; 3.6.3.4; 3.6.3.40; 3.6.3.41; 3.6.3.42; 3.6.3.…	energy metabolism	Energy metabolism	3.6.4.4
	1.1.2.3	1.1.2.3	1.1.2.3		L-Lactate dehydrogenase (menaquinone)	Purine metabolism	Nucleotide metabolism								3.6.4.5	ATP maintenance requirment	3.6.1.15; 3.6.1.3; 3.6.1.5; 3.6.1.8; 3.6.3.1; 3.6.3.10; 3.6.3.11; 3.6.3.12; 3.6.3.14; 3.6.3.15; 3.6.3.16; 3.6.3.17; 3.6.3.18; 3.6.3.19; 3.6.3.2; 3.6.3.20; 3.6.3.21; 3.6.3.22; 3.6.3.23; 3.6.3.24; 3.6.3.25; 3.6.3.26; 3.6.3.27; 3.6.3.28; 3.6.3.29; 3.6.3.3; 3.6.3.30; 3.6.3.31; 3.6.3.32; 3.6.3.33; 3.6.3.34; 3.6.3.35; 3.6.3.36; 3.6.3.37; 3.6.3.38; 3.6.3.39; 3.6.3.4; 3.6.3.40; 3.6.3.41; 3.6.3.42; 3.6.3.…	energy metabolism	Energy metabolism	3.6.4.5
	1.3.1.1	1.3.1.1	1.3.1.1		(R)-5,6-dihydrothymine:NAD+ oxidoreductase	Pyrimidine metabolism	Nucleotide metabolism								3.6.4.6	ATP maintenance requirment	3.6.1.15; 3.6.1.3; 3.6.1.5; 3.6.1.8; 3.6.3.1; 3.6.3.10; 3.6.3.11; 3.6.3.12; 3.6.3.14; 3.6.3.15; 3.6.3.16; 3.6.3.17; 3.6.3.18; 3.6.3.19; 3.6.3.2; 3.6.3.20; 3.6.3.21; 3.6.3.22; 3.6.3.23; 3.6.3.24; 3.6.3.25; 3.6.3.26; 3.6.3.27; 3.6.3.28; 3.6.3.29; 3.6.3.3; 3.6.3.30; 3.6.3.31; 3.6.3.32; 3.6.3.33; 3.6.3.34; 3.6.3.35; 3.6.3.36; 3.6.3.37; 3.6.3.38; 3.6.3.39; 3.6.3.4; 3.6.3.40; 3.6.3.41; 3.6.3.42; 3.6.3.…	energy metabolism	Energy metabolism	3.6.4.6
	1.3.1.10	1.3.1.10	1.3.1.10		Butyryl-[acyl-carrier protein]:malonyl-CoA C-acyltransferase	Fatty acid metabolism	Lipid metabolism								3.6.4.7	ATP maintenance requirment	3.6.1.15; 3.6.1.3; 3.6.1.5; 3.6.1.8; 3.6.3.1; 3.6.3.10; 3.6.3.11; 3.6.3.12; 3.6.3.14; 3.6.3.15; 3.6.3.16; 3.6.3.17; 3.6.3.18; 3.6.3.19; 3.6.3.2; 3.6.3.20; 3.6.3.21; 3.6.3.22; 3.6.3.23; 3.6.3.24; 3.6.3.25; 3.6.3.26; 3.6.3.27; 3.6.3.28; 3.6.3.29; 3.6.3.3; 3.6.3.30; 3.6.3.31; 3.6.3.32; 3.6.3.33; 3.6.3.34; 3.6.3.35; 3.6.3.36; 3.6.3.37; 3.6.3.38; 3.6.3.39; 3.6.3.4; 3.6.3.40; 3.6.3.41; 3.6.3.42; 3.6.3.…	energy metabolism	Energy metabolism	3.6.4.7
	1.3.1.9	1.3.1.9	1.3.1.9		Butyryl-[acyl-carrier protein]:malonyl-CoA C-acyltransferase	Fatty acid metabolism	Lipid metabolism								3.6.4.8	ATP maintenance requirment	3.6.1.15; 3.6.1.3; 3.6.1.5; 3.6.1.8; 3.6.3.1; 3.6.3.10; 3.6.3.11; 3.6.3.12; 3.6.3.14; 3.6.3.15; 3.6.3.16; 3.6.3.17; 3.6.3.18; 3.6.3.19; 3.6.3.2; 3.6.3.20; 3.6.3.21; 3.6.3.22; 3.6.3.23; 3.6.3.24; 3.6.3.25; 3.6.3.26; 3.6.3.27; 3.6.3.28; 3.6.3.29; 3.6.3.3; 3.6.3.30; 3.6.3.31; 3.6.3.32; 3.6.3.33; 3.6.3.34; 3.6.3.35; 3.6.3.36; 3.6.3.37; 3.6.3.38; 3.6.3.39; 3.6.3.4; 3.6.3.40; 3.6.3.41; 3.6.3.42; 3.6.3.…	energy metabolism	Energy metabolism	3.6.4.8
	1.3.5.1	1.3.5.1	1.3.5.1		Succinate dehydrogenase	TCA cycle	Carbohydrate metabolism								3.6.4.9	ATP maintenance requirment	3.6.1.15; 3.6.1.3; 3.6.1.5; 3.6.1.8; 3.6.3.1; 3.6.3.10; 3.6.3.11; 3.6.3.12; 3.6.3.14; 3.6.3.15; 3.6.3.16; 3.6.3.17; 3.6.3.18; 3.6.3.19; 3.6.3.2; 3.6.3.20; 3.6.3.21; 3.6.3.22; 3.6.3.23; 3.6.3.24; 3.6.3.25; 3.6.3.26; 3.6.3.27; 3.6.3.28; 3.6.3.29; 3.6.3.3; 3.6.3.30; 3.6.3.31; 3.6.3.32; 3.6.3.33; 3.6.3.34; 3.6.3.35; 3.6.3.36; 3.6.3.37; 3.6.3.38; 3.6.3.39; 3.6.3.4; 3.6.3.40; 3.6.3.41; 3.6.3.42; 3.6.3.…	energy metabolism	Energy metabolism	3.6.4.9
	1.3.99.11	1.3.99.11	1.3.99.11		Dihydoorotic acid dehydrogenase irreversible	Pyrimidine metabolism	Nucleotide metabolism								3.6.5.2	Nucleoside-triphosphatase (GTP)	3.6.5.6; 3.6.5.3; 3.6.5.5; 3.6.5.4; 3.6.1.15; 3.6.5.2; 3.6.5.1; 3.6.1.5	Thiamine metabolism	Metabolism of vitamins and cofactors	3.6.5.2
	1.5.1.2	1.5.1.2	1.5.1.2		pyrroline-5-carboxylate reductase	Proline metabolism	Amino acid metabolism								3.6.5.1	Nucleoside-triphosphatase (GTP)	3.6.5.6; 3.6.5.3; 3.6.5.5; 3.6.5.4; 3.6.1.15; 3.6.5.2; 3.6.5.1; 3.6.1.5	Thiamine metabolism	Metabolism of vitamins and cofactors	3.6.5.1
	1.6.3.1	1.6.3.1	1.6.3.1		NADH oxidase (H2O2 forming)	energy metabolism	Energy metabolism								3.6.1.5	Nucleoside-triphosphatase (GTP)	3.6.5.6; 3.6.5.3; 3.6.5.5; 3.6.5.4; 3.6.1.15; 3.6.5.2; 3.6.5.1; 3.6.1.5	Thiamine metabolism	Metabolism of vitamins and cofactors	3.6.1.5
	1.6.3.3	1.6.3.3	1.6.3.3		NADH oxidase (H2O2 forming)	energy metabolism	Energy metabolism								3.6.1.15	ATP maintenance requirment	3.6.1.15; 3.6.1.3; 3.6.1.5; 3.6.1.8; 3.6.3.1; 3.6.3.10; 3.6.3.11; 3.6.3.12; 3.6.3.14; 3.6.3.15; 3.6.3.16; 3.6.3.17; 3.6.3.18; 3.6.3.19; 3.6.3.2; 3.6.3.20; 3.6.3.21; 3.6.3.22; 3.6.3.23; 3.6.3.24; 3.6.3.25; 3.6.3.26; 3.6.3.27; 3.6.3.28; 3.6.3.29; 3.6.3.3; 3.6.3.30; 3.6.3.31; 3.6.3.32; 3.6.3.33; 3.6.3.34; 3.6.3.35; 3.6.3.36; 3.6.3.37; 3.6.3.38; 3.6.3.39; 3.6.3.4; 3.6.3.40; 3.6.3.41; 3.6.3.42; 3.6.3.…	energy metabolism	Energy metabolism	3.6.1.15
	1.8.1.7	1.8.1.7	1.8.1.7		glutathione-disulfide reductase	Glutathione metabolism	Metabolism of vitamins and cofactors								3.6.5.6	Nucleoside-triphosphatase (GTP)	3.6.5.6; 3.6.5.3; 3.6.5.5; 3.6.5.4; 3.6.1.15; 3.6.5.2; 3.6.5.1; 3.6.1.5	Thiamine metabolism	Metabolism of vitamins and cofactors	3.6.5.6
	1.8.4.11	1.8.4.11	1.8.4.11		L-methionine-S-oxide reductase	Cysteine and methionine metabolism	Amino acid metabolism								1.2.1.-	pyruvate dehydrogenase	1.2.1.-; 1.2.1.51; 1.2.4.1; 1.8.1.4; 2.3.1.12	Glycolysis / Gluconeogenesis	Carbohydrate metabolism	1.2.1.-
	1.8.4.13	1.8.4.13	1.8.4.13		L-methionine-S-oxide reductase	Cysteine and methionine metabolism	Amino acid metabolism								2.3.1.-	Malonyl-CoA:[acyl-carrier-protein] S-malonyltransferase	2.3.1.-; 2.3.1.0; 2.3.1.39; 2.3.1.85; 2.3.1.86	Fatty acid metabolism	Lipid metabolism	2.3.1.-
	1.8.4.14	1.8.4.14	1.8.4.14		L-methionine-S-oxide reductase	Cysteine and methionine metabolism	Amino acid metabolism								1.5.1.30	flavin reductase	1.5.1.30; 1.5.1.36; 1.5.1.41; 1.5.1.38	Riboflavin metabolism	Metabolism of vitamins and cofactors	1.5.1.30
	2.1.1.14	2.1.1.14	2.1.1.14		5-methyltetrahydropteroyltri-L-glutamate:L-selenohomocysteine Se-methyltransferase	Selenocompound metabolism	Xenobiotics biodegradation and metabolism								2.7.4.13	ATP:dGMP phosphotransferase	2.7.4.13; 2.7.4.8;2.7.4.12;2.7.4.8	Purine metabolism	Nucleotide metabolism	2.7.4.13
	2.1.1.163	2.1.1.163	2.1.1.163		S-adenosylmethione:2-demethylmenaquinone methyltransferase	Ubiquinone and other terpenoid-quinone biosynthesis	Metabolism of terpenoids and polyketides								2.7.4.4	uridylate kinase (dUMP)	2.7.4.4; 2.7.4.9;2.7.4.13;2.7.4.9	Pyrimidine metabolism	Nucleotide metabolism	2.7.4.4
	2.1.2.10	2.1.2.10	2.1.2.10		Tetrahydrofolate aminomethyltransferase	Glycine, serine and threonine metabolism	Amino acid metabolism								2.7.7.64	UTP-glucose-1-phosphate uridylyltransferase	2.7.7.64; 2.7.7.9;2.7.7.64;2.7.7.9	Galactose metabolism	Carbohydrate metabolism	2.7.7.64
	2.1.2.9	2.1.2.9	2.1.2.9		Methionyl-tRNA formyltransferase	One carbon pool by folate	Metabolism of vitamins and cofactors								3.2.1.108	beta-galactosidase	3.2.1.108; 3.2.1.23;3.2.1.108;3.2.1.23	Galactose metabolism	Carbohydrate metabolism	3.2.1.108
	2.3.1.179	2.3.1.179	2.3.1.179		Beta-ketoacyl-ACP synthase	Fatty acid metabolism	Lipid metabolism								3.6.1.-	dUTP diphosphatase	3.6.1.-; 3.6.1.23; 3.6.1.8; 3.6.1.9	Pyrimidine metabolism	Nucleotide metabolism	3.6.1.-
	2.3.1.180	2.3.1.180	2.3.1.180		beta-ketoacyl-ACP synthase III	Fatty acid metabolism	Lipid metabolism								1.1.1.351	phosphogluconate dehydrogenase	1.1.1.351; 1.1.1.44; 1.1.1.343	Pentose phosphate pathway	Carbohydrate metabolism	1.1.1.351
	2.3.1.222	2.3.1.222	2.3.1.222		Phosphate acetyltransferase	Propanoate metabolism	Carbohydrate metabolism								1.8.4.14	L-methionine-S-oxide reductase	1.8.4.14; 1.8.4.13; 1.8.4.11	Cysteine and methionine metabolism	Amino acid metabolism	1.8.4.14
	2.3.1.30	2.3.1.30	2.3.1.30		Serine O-acetyltransferase	Glycine, serine and threonine metabolism	Amino acid metabolism								1.8.4.14	L-methionine-R-sulfoxide reductase	1.8.4.14; 1.8.4.13; 1.8.4.11	Cysteine and methionine metabolism	Amino acid metabolism	1.8.4.14
	2.3.1.31	2.3.1.31	2.3.1.31		Acetyl-CoA:L-homoserine O-acetyltransferase	Cysteine and methionine metabolism	Amino acid metabolism								1.3.1.10	Butyryl-[acyl-carrier protein]:malonyl-CoA C-acyltransferase	1.3.1.10;1.3.1.9;2.3.1.-	Fatty acid metabolism	Lipid metabolism	1.3.1.10
	2.3.1.41	2.3.1.41	2.3.1.41		Dodecanoyl-[acyl-carrier-protein]:malonyl-[acyl-carrier-protein] C-acyltransferase	Fatty acid metabolism	Lipid metabolism								2.5.1.-	Undecaprenyl diphosphate synthase	2.5.1.-; 2.5.1.31; 2.5.1.M1	Terpenoid backbone biosynthesis	Metabolism of terpenoids and polyketides	2.5.1.-
	2.3.1.46	2.3.1.46	2.3.1.46		Acetyl-CoA:L-homoserine O-acetyltransferase	Cysteine and methionine metabolism	Amino acid metabolism								2.7.1.2	glucokinase	2.7.1.2;2.7.1.1;2.7.1.2	Glycolysis / Gluconeogenesis	Carbohydrate metabolism	2.7.1.2
	2.3.1.79	2.3.1.79	2.3.1.79		Maltose O-acetyltransferase	Glycolysis / Gluconeogenesis	Carbohydrate metabolism								2.7.1.4	fructokinase	2.7.1.4;2.7.1.1;2.7.1.4	Fructose and mannose metabolism	Carbohydrate metabolism	2.7.1.4
	2.4.1.227	2.4.1.227	2.4.1.227		UDP N acetylglucosamine N acetylmuramyl pentapeptide pyrophosphoryl undecaprenol N acetylglucosamine transferase	Peptidoglycan biosynthesis	Glycan biosynthesis and metabolism								2.7.1.145	deoxyadenosine kinase	2.7.1.145; 2.7.1.74; 2.7.1.76	Purine metabolism	Nucleotide metabolism	2.7.1.145
	2.4.1.8	2.4.1.8	2.4.1.8		maltose phosphorylase	Starch and sucrose metabolism	Carbohydrate metabolism								2.7.4.12	dTMP kinase	2.7.4.12; 2.7.4.13; 2.7.4.9	Pyrimidine metabolism	Nucleotide metabolism	2.7.4.12
	2.5.1.15	2.5.1.15	2.5.1.15		6-(hydroxymethyl)-7,8-dihydropterin:4-aminobenzoate 2-amino-4-hydroxydihydropteridine-6-methenyltransferase	Folate biosynthesis	Metabolism of vitamins and cofactors								3.1.3.-	alkaline phosphatase	3.1.3.-; 3.1.3.1; 3.1.3.2	Glycolysis / Gluconeogenesis	Carbohydrate metabolism	3.1.3.-
	2.5.1.48	2.5.1.48	2.5.1.48		O-succinylhomoserine lyase (L-cysteine)	Cysteine and methionine metabolism	Amino acid metabolism								3.2.2.7	purine nucleosidase (adenosine)	3.2.2.7; 3.2.2.8;3.2.2.1	Purine metabolism	Nucleotide metabolism	3.2.2.7
	2.5.1.49	2.5.1.49	2.5.1.49		O-Acetyl-L-homoserine acetate-lyase (adding methanethiol)	Cysteine and methionine metabolism	Amino acid metabolism								3.5.1.1	L-asparaginase	3.5.1.1; 3.5.1.38; 3.5.5.4	Alanine, aspartate and glutamate metabolism	Amino acid metabolism	3.5.1.1
	2.5.1.90	2.5.1.90	2.5.1.90		Octaprenyl pyrophosphate synthase	Terpenoid backbone biosynthesis	Metabolism of terpenoids and polyketides								3.6.1.40	exopolyphosphatase	3.6.1.40;3.6.1.11;3.6.1.25	purine metabolism	Nucleotide metabolism	3.6.1.40
	2.6.1.13	2.6.1.13	2.6.1.13		Ornithine transaminase	Proline metabolism	Amino acid metabolism								4.3.1.15	L-serine deaminase	4.3.1.15; 4.3.1.17; 4.3.1.19	Glycine, serine and threonine metabolism	Amino acid metabolism	4.3.1.15
	2.6.1.17	2.6.1.17	2.6.1.17		Succinyldiaminopimelate transaminase	TCA cycle	Carbohydrate metabolism								4.4.1.1	Cysteine Desulfhydrase	4.4.1.1; 4.4.1.28; 4.4.1.8	Cysteine and methionine metabolism	Amino acid metabolism	4.4.1.1
	2.6.1.27	2.6.1.27	2.6.1.27		Tryptophan transaminase	TCA cycle	Carbohydrate metabolism								5.4.2.1	phosphoglycerate mutase	5.4.2.1; 5.4.2.11; 5.4.2.12	Glycolysis / Gluconeogenesis	Carbohydrate metabolism	5.4.2.1
	2.6.1.42	2.6.1.42	2.6.1.42		aromatic amino acid aminotransferase - tryptophan	Phenylalanine, tyrosine and tryptophan biosynthesis	Amino acid metabolism								5.4.2.-	phosphopentomutase	5.4.2.-; 5.4.2.2; 5.4.2.7	Pentose phosphate pathway	Carbohydrate metabolism	5.4.2.-
	2.6.1.5	2.6.1.5	2.6.1.5		aspartate transaminase	Phenylalanine metabolism	Amino acid metabolism								5.4.2.2	phosphoglucomutase	5.4.2.2; 5.4.2.5; 5.4.2.8	Glycolysis / Gluconeogenesis	Carbohydrate metabolism	5.4.2.2
	2.6.1.57	2.6.1.57	2.6.1.57		aspartate transaminase	Phenylalanine metabolism	Amino acid metabolism								6.1.1.-	Glutamyl-tRNA synthetase	6.1.1.-; 6.1.1.17; 6.1.1.24	Aminoacyl-tRNA biosynthesis	Amino acid metabolism	6.1.1.-
	2.6.1.58	2.6.1.58	2.6.1.58		aspartate transaminase	Phenylalanine metabolism	Amino acid metabolism								3.6.3.-	Copper export via ATPase	3.6.3.-; 3.6.3.4; 7.2.2.9	transport	0	3.6.3.-
	2.6.1.9	2.6.1.9	2.6.1.9		aspartate transaminase	Phenylalanine metabolism	Amino acid metabolism								1.1.1.90	aryl-alcohol dehydrogenase	1.1.1.90; 1.1.1.1	Phenylalanine metabolism	Amino acid metabolism	1.1.1.90
	2.7.1.1	2.7.1.1	2.7.1.1		glucokinase	Glycolysis / Gluconeogenesis	Carbohydrate metabolism								1.1.1.-	2,5-diketo-D-gluconate reductase (NADPH)	1.1.1.-; 1.1.1.215	Pentose and glucuronate interconversions	Carbohydrate metabolism	1.1.1.-
	2.7.1.16	2.7.1.16	2.7.1.16		L-ribulokinase (L-ribulose)	Pentose and glucuronate interconversions	#N/A								1.1.1.88	Hydroxymethylglutaryl CoA reductase	1.1.1.88; 1.1.1.34	Terpenoid backbone biosynthesis	Metabolism of terpenoids and polyketides	1.1.1.88
	2.7.1.165	2.7.1.165	2.7.1.165		Glycerate kinase	Glycerolipid metabolism	Lipid metabolism								1.1.1.39	Malic enzyme (NAD)	1.1.1.39; 1.1.1.38	Pyruvate metabolism	Carbohydrate metabolism	1.1.1.39
	2.7.1.2	2.7.1.2	2.7.1.2		glucokinase	Glycolysis / Gluconeogenesis	Carbohydrate metabolism								1.1.1.363	glucose 6-phosphate dehydrogenase	1.1.1.363; 1.1.1.49	Pentose phosphate pathway	Carbohydrate metabolism	1.1.1.363
	2.7.1.20	2.7.1.20	2.7.1.20		Adenosine kinase	Purine metabolism	Nucleotide metabolism								1.1.1.1	alcohol dehydrogenase (ethanol: NAD)	1.1.1.1; 1.1.1.71	Pyruvate metabolism	Carbohydrate metabolism	1.1.1.1
	2.7.1.25	2.7.1.25	2.7.1.25		Adenylyl-sulfate kinase	Pyrimidine metabolism	Nucleotide metabolism								1.3.1.26	dihydrodipicolinate reductase (NADPH)	1.3.1.26; 1.17.1.8	Lysine biosynthesis	Amino acid metabolism	1.3.1.26
	2.7.1.36	2.7.1.36	2.7.1.36		mevalonate kinase	Terpenoid backbone biosynthesis	Metabolism of terpenoids and polyketides								1.2.1.16	succinate-semialdehyde dehydrogenase (NAD)	1.2.1.16; 1.2.1.24	Alanine, aspartate and glutamate metabolism	Amino acid metabolism	1.2.1.16
	2.7.1.4	2.7.1.4	2.7.1.4		fructokinase	Fructose and mannose metabolism	Carbohydrate metabolism								1.2.1.12	glyceraldehyde-3-phosphate dehydrogenase (NAD)	1.2.1.12; 1.2.1.59	Glycolysis / Gluconeogenesis	Carbohydrate metabolism	1.2.1.12
	2.7.1.6	2.7.1.6	2.7.1.6		Galactokinase	Galactose metabolism	Carbohydrate metabolism								1.3.1.1	(R)-5,6-dihydrothymine:NAD+ oxidoreductase	1.3.1.1; 1.3.1.2	Pyrimidine metabolism	Nucleotide metabolism	1.3.1.1
	2.7.4.10	2.7.4.10	2.7.4.10		Adentylate kinase (GTP)	Purine metabolism	Nucleotide metabolism								2.3.1.8	Phosphate acetyltransferase	2.3.1.8; 2.3.1.222	Propanoate metabolism	Carbohydrate metabolism	2.3.1.8
	2.7.4.11	2.7.4.11	2.7.4.11		adenylate kinase	unclassified	0								2.3.1.31	Acetyl-CoA:L-homoserine O-acetyltransferase	2.3.1.31;2.3.1.46	Cysteine and methionine metabolism	Amino acid metabolism	2.3.1.31
	2.7.7.-	2.7.7.-	2.7.7.-		Ap4A synthetase	Aminoacyl-tRNA biosynthesis	Amino acid metabolism								2.4.1.-	1,2-diacylglycerol 3-glucosyltransferase (LRE specific)	2.4.1.-; 2.4.1.337	Glycerolipid metabolism	Lipid metabolism	2.4.1.-
	2.7.7.3	2.7.7.3	2.7.7.3		pantetheine-phosphate adenylyltransferase	Pantothenate and CoA biosynthesis	Metabolism of vitamins and cofactors								2.4.2.22	xanthine phosphoribosyltransferase	2.4.2.22; 2.4.2.8	Purine metabolism	Nucleotide metabolism	2.4.2.22
	2.7.7.63	2.7.7.63	2.7.7.63		Lipoate-ATP adenylate transferase	Lipoic acid metabolism	Lipid metabolism								2.4.2.7	adenine phosphoribosyltransferase	2.4.2.7; 2.4.2.8	Purine metabolism	Nucleotide metabolism	2.4.2.7
	2.7.7.9	2.7.7.9	2.7.7.9		UTP-glucose-1-phosphate uridylyltransferase	Galactose metabolism	Carbohydrate metabolism								2.5.1.78	Riboflavin synthase	2.5.1.78; 2.5.1.9	Riboflavin metabolism	Metabolism of vitamins and cofactors	2.5.1.78
	2.7.8.13	2.7.8.13	2.7.8.13		Phospho N acetylmuramoyl pentapeptide transferase alpha glutamate	Peptidoglycan biosynthesis	Glycan biosynthesis and metabolism								2.6.1.6	aromatic amino acid aminotransferase - tryptophan	2.6.1.6; 2.6.1.42	Phenylalanine, tyrosine and tryptophan biosynthesis	Amino acid metabolism	2.6.1.6
	2.8.3.16	2.8.3.16	2.8.3.16		Formyl-CoA Transferase	Folate biosynthesis	Metabolism of vitamins and cofactors								2.6.1.19	4-aminobutyrate aminotransferase / Ornithine transaminase	2.6.1.19; 2.6.1.55	beta-Alanine metabolism	Amino acid metabolism	2.6.1.19
	3.1.3.10	3.1.3.10	3.1.3.10		Glucose-1-phosphatase	Galactose metabolism	Carbohydrate metabolism								2.7.1.145	deoxyuridine kinase (ATP:Deoxyuridine)	2.7.1.145; 2.7.1.21	Pyrimidine metabolism	Nucleotide metabolism	2.7.1.145
	3.1.3.102	3.1.3.102	3.1.3.102		Acid phosphatase (FMN)	Riboflavin metabolism	Metabolism of vitamins and cofactors								2.7.1.165	Glycerate kinase	2.7.1.165; 2.7.1.31	Glycerolipid metabolism	Lipid metabolism	2.7.1.165
	3.1.3.104	3.1.3.104	3.1.3.104		Pyrimidine phosphatase	Pyrimidine metabolism	Nucleotide metabolism								2.7.1.20	Adenosine kinase	2.7.1.20; 2.7.1.74	Purine metabolism	Nucleotide metabolism	2.7.1.20
	3.1.3.11	3.1.3.11	3.1.3.11		Fructose-bisphosphatase	Fructose and mannose metabolism	Carbohydrate metabolism								2.7.4.14	cytidylate kinase (CMP)	2.7.4.14; 2.7.4.25	Pyrimidine metabolism	Nucleotide metabolism	2.7.4.14
	3.1.3.21	3.1.3.21	3.1.3.21		Glycerol-3-phosphatase	Glycerolipid metabolism	Lipid metabolism								2.7.7	Ap4A synthetase	2.7.7; 2.7.7.-	Aminoacyl-tRNA biosynthesis	Amino acid metabolism	2.7.7
	3.1.3.58	3.1.3.58	3.1.3.58		Glucose-6-phosphate phosphatase	Glycolysis / Gluconeogenesis	Carbohydrate metabolism								2.7.7.1	Nicotinamide-nucleotide adenylyltransferase	2.7.7.1; 2.7.7.18	Nicotinate and Nicotinamide metabolism	Metabolism of vitamins and cofactors	2.7.7.1
	3.1.3.7	3.1.3.7	3.1.3.7		3',5'-bisphosphate nucleotidase	Purine metabolism	Nucleotide metabolism								2.7.7.1	ATP:nicotinamide-nucleotide adenylyltransferase	2.7.7.1; 2.7.7.18	Nicotinate and nicotinamide metabolism	Metabolism of vitamins and cofactors	2.7.7.1
	3.1.3.9	3.1.3.9	3.1.3.9		Glucose-6-phosphate phosphatase	Glycolysis / Gluconeogenesis	Carbohydrate metabolism								6.3.1.20	Lipoate-ATP adenylate transferase	6.3.1.20; 2.7.7.63	Lipoic acid metabolism	Lipid metabolism	6.3.1.20
	3.1.3.97	3.1.3.97	3.1.3.97		3',5'-bisphosphate nucleotidase	Purine metabolism	Nucleotide metabolism								2.7.7.10	galactose-1-phosphate uridylyltransferase	2.7.7.10; 2.7.7.64	Galactose metabolism	Carbohydrate metabolism	2.7.7.10
	3.1.7.2	3.1.7.2	3.1.7.2		guanosine-3',5'-bis(diphosphate) 3'-diphosphatase	purine metabolism	Nucleotide metabolism								3.1.3.102	Acid phosphatase (FMN)	3.1.3.102; 3.1.3.2	Riboflavin metabolism	Metabolism of vitamins and cofactors	3.1.3.102
	3.2.1.10	3.2.1.10	3.2.1.10		alpha-glucoside glucohydrolase	Starch and sucrose metabolism	Carbohydrate metabolism								3.1.3.4	phosphatidic acid phosphatase	3.1.3.4; 3.1.3.81	Glycerolipid metabolism	Lipid metabolism	3.1.3.4
	3.2.1.108	3.2.1.108	3.2.1.108		beta-galactosidase	Galactose metabolism	Carbohydrate metabolism								3.1.3.7	3',5'-bisphosphate nucleotidase	3.1.3.7; 3.1.3.97	Purine metabolism	Nucleotide metabolism	3.1.3.7
	3.2.1.122	3.2.1.122	3.2.1.122		Trehalose-6-phosphate hydrolase	Glycolysis / Gluconeogenesis	Carbohydrate metabolism								3.1.4.2	Glycerophosphodiester phosphodiesterase (Glycerophosphoethanolamine)	3.1.4.2; 3.1.4.46	Glycerophospholipid metabolism	Lipid metabolism	3.1.4.2
	3.2.1.23	3.2.1.23	3.2.1.23		beta-galactosidase	Galactose metabolism	Carbohydrate metabolism								3.2.1.93	Trehalose-6-phosphate hydrolase	3.2.1.93; 3.2.1.122	Glycolysis / Gluconeogenesis	Carbohydrate metabolism	3.2.1.93
	3.2.1.26	3.2.1.26	3.2.1.26		alpha-glucoside glucohydrolase	Starch and sucrose metabolism	Carbohydrate metabolism								3.2.2.3	Cytidine hydrolase	3.2.2.3; 3.2.2.8	Pyrimidine metabolism	Nucleotide metabolism	3.2.2.3
	3.2.1.48	3.2.1.48	3.2.1.48		alpha-glucoside glucohydrolase	Starch and sucrose metabolism	Carbohydrate metabolism								3.5.1.31	formylmethionine deformylase	3.5.1.31; 3.5.1.88	Cysteine and methionine metabolism	Amino acid metabolism	3.5.1.31
	3.2.1.74	3.2.1.74	3.2.1.74		Maltodextrin glucosidase (maltopentaose)	Starch and sucrose metabolism	Carbohydrate metabolism								2.1.2.3	IMP cyclohydrolase	2.1.2.3; 3.5.4.10	Purine metabolism	Nucleotide metabolism	2.1.2.3
	3.2.1.93	3.2.1.93	3.2.1.93		Trehalose-6-phosphate hydrolase	Glycolysis / Gluconeogenesis	Carbohydrate metabolism								3.6.1.9	NAD diphosphatase	3.6.1.9; 3.6.1.22	Nicotinate and Nicotinamide metabolism	Metabolism of vitamins and cofactors	3.6.1.9
	3.2.2.1	3.2.2.1	3.2.2.1		purine nucleosidase (adenosine)	Purine metabolism	Nucleotide metabolism								3.6.1.15	Nucleoside-triphosphatase (CTP)	3.6.1.15; 3.6.1.5	Thiamine metabolism	Metabolism of vitamins and cofactors	3.6.1.15
	3.2.2.2	3.2.2.2	3.2.2.2		purine nucleosidase (inosine)	Purine metabolism	Nucleotide metabolism								2.3.1.85	((3R)-3-Hydroxybutanoyl-[acyl-carrier-protein] hydro-lyase	2.3.1.85; 4.2.1.59	Fatty acid metabolism	Lipid metabolism	2.3.1.85
	3.2.2.3	3.2.2.3	3.2.2.3		Cytidine hydrolase	Pyrimidine metabolism	Nucleotide metabolism								4.2.1.17	3-hydroxyacyl-CoA dehydratase (3-hydroxyhexadecanoyl-CoA)	4.2.1.17; 4.2.1.74	Fatty acid metabolism	Lipid metabolism	4.2.1.17
	3.2.2.7	3.2.2.7	3.2.2.7		purine nucleosidase (adenosine)	Purine metabolism	Nucleotide metabolism								2.5.1.61	hydroxymethylbilane synthase	2.5.1.61; 4.3.1.8	Porphyrin and Chlorophyll metabolism	Metabolism of vitamins and cofactors	2.5.1.61
	3.2.2.8	3.2.2.8	3.2.2.8		purine nucleosidase (adenosine)	Purine metabolism	Nucleotide metabolism								5.1.3.15	Glucose-6-phosphate isomerase	5.1.3.15; 5.3.1.9	Glycolysis / Gluconeogenesis	Carbohydrate metabolism	5.1.3.15
	3.5.1.107	3.5.1.107	3.5.1.107		Pyrazinamidase	Nicotinate and Nicotinamide metabolism	Metabolism of vitamins and cofactors								6.3.2.10	UDP-N-acetylmuramoyl-L-alanyl-D-glutamyl-L-lysyl-D-alanyl-D-alanine synthetase (alpha-glutamate)	6.3.2.10; 6.3.2.4	peptidoglycan biosynthesis	Glycan biosynthesis and metabolism	6.3.2.10
	3.5.3.6	3.5.3.6	3.5.3.6		Arginine deiminase	Arginine biosynthesis	Amino acid metabolism								6.3.1.5	NAD synthase (nh4)	6.3.1.5; 6.3.5.1	Nicotinate and nicotinamide metabolism	Metabolism of vitamins and cofactors	6.3.1.5
	3.5.4.25	3.5.4.25	3.5.4.25		GTP cyclohydrolase II	Riboflavin metabolism	Metabolism of vitamins and cofactors								6.3.1.1	asparagine synthetase	6.3.1.1; 6.3.5.4	Alanine, aspartate and glutamate metabolism	Amino acid metabolism	6.3.1.1
	3.5.4.26	3.5.4.26	3.5.4.26		Diaminohydroxyphosphoribosylaminopryrimidine deaminase (25drapp)	Riboflavin metabolism	Metabolism of vitamins and cofactors								3.6.3.27	phosphate transport via ABC system	3.6.3.27; 7.3.2.1	transport	0	3.6.3.27
	3.6.1.22	3.6.1.22	3.6.1.22		NAD diphosphatase	Nicotinate and Nicotinamide metabolism	Metabolism of vitamins and cofactors								1.1.1.100	(3R)-3-Hydroxybutanoyl-[acyl-carrier protein]:NADP+ oxidoreductase	1.1.1.100	Fatty acid metabolism	Lipid metabolism	1.1.1.100
	3.6.1.25	3.6.1.25	3.6.1.25		exopolyphosphatase	purine metabolism	Nucleotide metabolism								1.1.1.133	dTDP-4-dehydrorhamnose reductase	1.1.1.133	Polyketide sugar unit biosynthesis	Metabolism of terpenoids and polyketides	1.1.1.133
	3.6.5.1	3.6.5.1	3.6.5.1		Nucleoside-triphosphatase (GTP)	Thiamine metabolism	Metabolism of vitamins and cofactors								1.1.1.17	mannitol-1-phosphate 5-dehydrogenase	1.1.1.17	Fructose and mannose metabolism	Carbohydrate metabolism	1.1.1.17
	3.6.5.2	3.6.5.2	3.6.5.2		Nucleoside-triphosphatase (GTP)	Thiamine metabolism	Metabolism of vitamins and cofactors								1.1.1.193	5-amino-6-(5-phosphoribosylamino)uracil reductase	1.1.1.193	Riboflavin metabolism	Metabolism of vitamins and cofactors	1.1.1.193
	3.6.5.3	3.6.5.3	3.6.5.3		Nucleoside-triphosphatase (GTP)	Thiamine metabolism	Metabolism of vitamins and cofactors								1.1.1.202	1,3-propanediol dehydrogenase	1.1.1.202	Glycerolipid metabolism	Lipid metabolism	1.1.1.202
	3.6.5.4	3.6.5.4	3.6.5.4		Nucleoside-triphosphatase (GTP)	Thiamine metabolism	Metabolism of vitamins and cofactors								1.1.1.205	IMP dehydrogenase	1.1.1.205	Purine metabolism	Nucleotide metabolism	1.1.1.205
	3.6.5.5	3.6.5.5	3.6.5.5		Nucleoside-triphosphatase (GTP)	Thiamine metabolism	Metabolism of vitamins and cofactors								1.1.1.24	quinate dehydrogenase (pyrroloquinoline-quinone)	1.1.1.24	Phenylalanine, tyrosine and tryptophan biosynthesis	Amino acid metabolism	1.1.1.24
	3.6.5.6	3.6.5.6	3.6.5.6		Nucleoside-triphosphatase (GTP)	Thiamine metabolism	Metabolism of vitamins and cofactors								1.1.1.27	L-lactate dehydrogenase	1.1.1.27	Pyruvate metabolism	Carbohydrate metabolism	1.1.1.27
	4.1.1.21	4.1.1.21	4.1.1.21		phosphoribosylaminoimidazole carboxylase	Purine metabolism	Nucleotide metabolism								1.1.1.28	D-lactate dehydrogenase	1.1.1.28	Pyruvate metabolism	Carbohydrate metabolism	1.1.1.28
	4.1.1.22	4.1.1.22	4.1.1.22		histidine decarboxylase	Histidine metabolism	Amino acid metabolism								1.1.1.3	homoserine dehydrogenase (NADPH)	1.1.1.3	Glycine, serine and threonine metabolism	Amino acid metabolism	1.1.1.3
	4.1.1.8	4.1.1.8	4.1.1.8		oxalyl-CoA decarboxylase	Glyoxylate and dicarboxylate metabolism	Carbohydrate metabolism								1.1.1.346	2,5-diketo-D-gluconate reductase	1.1.1.346	Pentose and glucuronate interconversions	Carbohydrate metabolism	1.1.1.346
	4.1.2.48	4.1.2.48	4.1.2.48		Threonine aldolase	Glycine, serine and threonine metabolism	Amino acid metabolism								1.1.1.38	malolactic enzyme	1.1.1.38	Pyruvate metabolism	Carbohydrate metabolism	1.1.1.38
	4.1.2.5	4.1.2.5	4.1.2.5		Threonine aldolase	Glycine, serine and threonine metabolism	Amino acid metabolism								1.1.1.4	(R,R)-butanediol dehydrogenase	1.1.1.4	Butanoate metabolism	Carbohydrate metabolism	1.1.1.4
	4.2.1.-	4.2.1.-	4.2.1.-		3-hydroxyacyl-[acyl-carrier-protein] dehydratase (n-C18:0)	Fatty acid metabolism	Lipid metabolism								1.1.1.42	isocitrate dehydrogenase (NADP)	1.1.1.42	TCA cycle	Carbohydrate metabolism	1.1.1.42
	4.2.1.134	4.2.1.134	4.2.1.134		3-hydroxyacyl-CoA dehydratase (3-hydroxyoctadecanoyl-CoA)	Fatty acid metabolism	Lipid metabolism								1.1.1.67	D-mannitol dehydrogenase	1.1.1.67	Fructose and mannose metabolism	Carbohydrate metabolism	1.1.1.67
	4.2.1.17	4.2.1.17	4.2.1.17		3-hydroxyacyl-CoA dehydratase (3-hydroxyhexadecanoyl-CoA)	Fatty acid metabolism	Lipid metabolism								1.1.1.94	Glycerol-3-phosphate dehydrogenase (NADP)	1.1.1.94	Glycerophospholipid metabolism	Lipid metabolism	1.1.1.94
	4.2.1.28	4.2.1.28	4.2.1.28		propanediol dehydratase	Propanoate metabolism	Carbohydrate metabolism								1.1.2.3	L-Lactate dehydrogenase (menaquinone)	1.1.2.3	Purine metabolism	Nucleotide metabolism	1.1.2.3
	4.2.1.30	4.2.1.30	4.2.1.30		glycerol dehydratase	Glycerolipid metabolism	Lipid metabolism								1.16.8.-	Cob(II)yrinate a,c diamide <=> Cob(I)yrinate a,c diamide	1.16.8.-	Porphyrin and chlorophyll metabolism	Metabolism of vitamins and cofactors	1.16.8.-
	4.2.1.58	4.2.1.58	4.2.1.58		3-hydroxyacyl-[acyl-carrier-protein] dehydratase (n-C4:0)	Fatty acid metabolism	Lipid metabolism								1.17.4.1	ribonucleoside-diphosphate reductase (ADP)	1.17.4.1	Purine metabolism	Nucleotide metabolism	1.17.4.1
	4.2.1.59	4.2.1.59	4.2.1.59		((3R)-3-Hydroxybutanoyl-[acyl-carrier-protein] hydro-lyase	Fatty acid metabolism	Lipid metabolism								1.17.4.2	ribonucleoside-triphosphate reductase (ATP)	1.17.4.2	Purine metabolism	Nucleotide metabolism	1.17.4.2
	4.2.1.60	4.2.1.60	4.2.1.60		3-hydroxyacyl-[acyl-carrier-protein] dehydratase (n-C10:0)	Fatty acid metabolism	Lipid metabolism								1.2.1.10	acetaldehyde dehydrogenase (acetylating)	1.2.1.10	Pyruvate metabolism	Carbohydrate metabolism	1.2.1.10
	4.2.1.61	4.2.1.61	4.2.1.61		3-hydroxyacyl-[acyl-carrier-protein] dehydratase (n-C12:1)	Fatty acid metabolism	Lipid metabolism								1.2.1.11	aspartate-semialdehyde dehydrogenase	1.2.1.11	Glycine, serine and threonine metabolism	Amino acid metabolism	1.2.1.11
	4.2.1.74	4.2.1.74	4.2.1.74		3-hydroxyacyl-CoA dehydratase (3-hydroxyhexadecanoyl-CoA)	Fatty acid metabolism	Lipid metabolism								1.2.1.41	glutamate-5-semialdehyde dehydrogenase	1.2.1.41	Proline metabolism	Amino acid metabolism	1.2.1.41
	4.4.1.11	4.4.1.11	4.4.1.11		Methionine g lyase	Cysteine and methionine metabolism	Amino acid metabolism								1.2.1.70	glutamyl-tRNA reductase	1.2.1.70	Porphyrin and Chlorophyll metabolism	Metabolism of vitamins and cofactors	1.2.1.70
	4.4.1.21	4.4.1.21	4.4.1.21		ribosylhomocysteinase	Cysteine and methionine metabolism	Amino acid metabolism								1.2.1.98	2-methylpropanol dehydrogenase	1.2.1.98	unclassified	0	1.2.1.98
	4.4.1.28	4.4.1.28	4.4.1.28		Cysteine Desulfhydrase	Cysteine and methionine metabolism	Amino acid metabolism								1.3.1.106	Precorrin-6X reductase (EC 1.3.1.54)	1.3.1.106	Porphyrin and Chlorophyll metabolism	Metabolism of vitamins and cofactors	1.3.1.106
	5.4.99.18	5.4.99.18	5.4.99.18		5-carboxyamino-1-(5-phospho-D-ribosyl)imidazole carboxymutase	Purine metabolism	Nucleotide metabolism								1.3.1.98	UDP-N-acetylenolpyruvoylglucosamine reductase	1.3.1.98	Peptidoglycan biosynthesis	Glycan biosynthesis and metabolism	1.3.1.98
	6.1.1.1	6.1.1.1	6.1.1.1		Tyrosyl-tRNA synthetase	Aminoacyl-tRNA biosynthesis	Amino acid metabolism								1.3.5.1	Succinate dehydrogenase	1.3.5.1	TCA cycle	Carbohydrate metabolism	1.3.5.1
	6.1.1.11	6.1.1.11	6.1.1.11		Seryl-tRNA synthetase	Aminoacyl-tRNA biosynthesis	Amino acid metabolism								1.3.99.11	Dihydoorotic acid dehydrogenase irreversible	1.3.99.11	Pyrimidine metabolism	Nucleotide metabolism	1.3.99.11
	6.1.1.12	6.1.1.12	6.1.1.12		Aspartyl-tRNA synthetase	Aminoacyl-tRNA biosynthesis	Amino acid metabolism								1.5.1.2	pyrroline-5-carboxylate reductase	1.5.1.2	Proline metabolism	Amino acid metabolism	1.5.1.2
	6.1.1.14	6.1.1.14	6.1.1.14		Glycyl-tRNA synthetase	Aminoacyl-tRNA biosynthesis	Amino acid metabolism								1.5.1.3	dihydrofolate reductase	1.5.1.3	Folate biosynthesis	Metabolism of vitamins and cofactors	1.5.1.3
	6.1.1.15	6.1.1.15	6.1.1.15		Prolyl-tRNA synthetase	Aminoacyl-tRNA biosynthesis	Amino acid metabolism								1.6.3.4	NADH oxidase (H2O forming)	1.6.3.4	energy metabolism	Energy metabolism	1.6.3.4
	6.1.1.16	6.1.1.16	6.1.1.16		Cysteinyl-tRNA synthetase	Aminoacyl-tRNA biosynthesis	Amino acid metabolism								1.7.1.7	GMP reductase	1.7.1.7	Purine metabolism	Nucleotide metabolism	1.7.1.7
	6.1.1.19	6.1.1.19	6.1.1.19		Arginyl-tRNA synthetase	Aminoacyl-tRNA biosynthesis	Amino acid metabolism								1.8.1.2	sulfite reductase (Flavodoxin)	1.8.1.2	Sulfur metabolism	Energy metabolism	1.8.1.2
	6.1.1.2	6.1.1.2	6.1.1.2		Tryptophanyl-tRNA synthetase	Aminoacyl-tRNA biosynthesis	Amino acid metabolism								1.8.1.4	dihydrolipoamide dehydrogenase	1.8.1.4	TCA cycle	Carbohydrate metabolism	1.8.1.4
	6.1.1.20	6.1.1.20	6.1.1.20		Phenylalanyl-tRNA synthetase	Aminoacyl-tRNA biosynthesis	Amino acid metabolism								1.8.1.7	glutathione-disulfide reductase	1.8.1.7	Glutathione metabolism	Metabolism of vitamins and cofactors	1.8.1.7
	6.1.1.21	6.1.1.21	6.1.1.21		Histidyl-tRNA synthetase	Aminoacyl-tRNA biosynthesis	Amino acid metabolism								1.8.1.9	hydrogen selenide:NADP+ oxidoreductase	1.8.1.9	Selenocompound metabolism	Xenobiotics biodegradation and metabolism	1.8.1.9
	6.1.1.22	6.1.1.22	6.1.1.22		Asparaginyl-tRNA synthetase	Aminoacyl-tRNA biosynthesis	Amino acid metabolism								2.1.1.107	uroporphyrinogen methyltransferase	2.1.1.107	unclassified	0	2.1.1.107
	6.1.1.3	6.1.1.3	6.1.1.3		Threonyl-tRNA synthetase	Aminoacyl-tRNA biosynthesis	Amino acid metabolism								2.1.1.107	precorrin-2 dehydrogenase / sirohydrochlorin ferrochelatase	2.1.1.107	Porphyrin and Chlorophyll metabolism	Metabolism of vitamins and cofactors	2.1.1.107
	6.1.1.4	6.1.1.4	6.1.1.4		Leucyl-tRNA synthetase	Aminoacyl-tRNA biosynthesis	Amino acid metabolism								2.1.1.130	Precorrin-2 C20-methyltransferase	2.1.1.130	unclassified	0	2.1.1.130
	6.1.1.5	6.1.1.5	6.1.1.5		Isoleucyl-tRNA synthetase	Aminoacyl-tRNA biosynthesis	Amino acid metabolism								2.1.1.131	Precorrin-3B C17-methyltransferase (EC 2.1.1.131)	2.1.1.131	Porphyrin and Chlorophyll metabolism	Metabolism of vitamins and cofactors	2.1.1.131
	6.1.1.6	6.1.1.6	6.1.1.6		Lysyl-tRNA synthetase	Aminoacyl-tRNA biosynthesis	Amino acid metabolism								2.1.1.132	Precorrin-6Y C5,15-methyltransferase [decarboxylating] E.C. 2.1.1.132	2.1.1.132	Porphyrin and chlorophyll metabolism	Metabolism of vitamins and cofactors	2.1.1.132
	6.1.1.7	6.1.1.7	6.1.1.7		Alanyl-tRNA synthetase	Aminoacyl-tRNA biosynthesis	Amino acid metabolism								2.1.1.14	5-methyltetrahydropteroyltri-L-glutamate:L-selenohomocysteine Se-methyltransferase	2.1.1.14	Selenocompound metabolism	Xenobiotics biodegradation and metabolism	2.1.1.14
	6.1.1.9	6.1.1.9	6.1.1.9		Valyl-tRNA synthetase	Aminoacyl-tRNA biosynthesis	Amino acid metabolism								2.1.1.163	S-adenosylmethione:2-demethylmenaquinone methyltransferase	2.1.1.163	Ubiquinone and other terpenoid-quinone biosynthesis	Metabolism of terpenoids and polyketides	2.1.1.163
	6.3.1.10	6.3.1.10	6.3.1.10		Adenosylcobinamide-phosphate synthase	Porphyrin and Chlorophyll metabolism	Metabolism of vitamins and cofactors								2.1.1.271	Precorrin-4 C11-methyltransferase (EC 2.1.1.133)	2.1.1.271	Porphyrin and Chlorophyll metabolism	Metabolism of vitamins and cofactors	2.1.1.271
	6.3.1.20	6.3.1.20	6.3.1.20		Lipoate-ATP adenylate transferase	Lipoic acid metabolism	Lipid metabolism								2.1.1.45	thymidylate synthase	2.1.1.45	Pyrimidine metabolism	Nucleotide metabolism	2.1.1.45
	6.3.2.2	6.3.2.2	6.3.2.2		glutamate-cysteine ligase	Cysteine and methionine metabolism	Amino acid metabolism								2.1.1.79	cyclopropane fatty acid synthase (n18:0)	2.1.1.79	Fatty acid metabolism	Lipid metabolism	2.1.1.79
	6.3.2.6	6.3.2.6	6.3.2.6		phosphoribosylaminoimidazolesuccinocarboxamide synthase	Purine metabolism	Nucleotide metabolism								2.1.2.2	phosphoribosylglycinamide formyltransferase	2.1.2.2	Purine metabolism	Nucleotide metabolism	2.1.2.2
	6.3.2.7	6.3.2.7	6.3.2.7		UDP N acetylmuramoyl L alanyl D glutamate lysine synthetase alpha glutamate	Peptidoglycan biosynthesis	Glycan biosynthesis and metabolism								2.1.2.9	Methionyl-tRNA formyltransferase	2.1.2.9	One carbon pool by folate	Metabolism of vitamins and cofactors	2.1.2.9
	6.3.3.2	6.3.3.2	6.3.3.2		5-formyltetrahydrofolate cyclo-ligase	One carbon pool by folate	Metabolism of vitamins and cofactors								2.1.3.2	aspartate carbamoyltransferase	2.1.3.2	Alanine, aspartate and glutamate metabolism	Amino acid metabolism	2.1.3.2
	6.3.4.18	6.3.4.18	6.3.4.18		5-amino-1-(5-phospho-D-ribosyl)imidazole:carbon-dioxide ligase (ADP-forming)	Purine metabolism	Nucleotide metabolism								2.1.3.3	ornithine carbamoyltransferase	2.1.3.3	Arginine biosynthesis	Amino acid metabolism	2.1.3.3
	6.3.4.3	6.3.4.3	6.3.4.3		formate-tetrahydrofolate ligase	One carbon pool by folate	Metabolism of vitamins and cofactors								2.2.1.6	2-aceto-2-hydroxybutanoate synthase	2.2.1.6	Valine, leucine and isoleucine biosynthesis	Amino acid metabolism	2.2.1.6
															2.2.1.7	1-deoxy-D-xylulose 5-phosphate synthase	2.2.1.7	Terpenoid backbone biosynthesis	Metabolism of terpenoids and polyketides	2.2.1.7
															2.3.1.15	glycerol-3-phosphate acyltransferase PlsX	2.3.1.15	Glycerolipid metabolism	Lipid metabolism	2.3.1.15
															2.3.1.180	beta-ketoacyl-ACP synthase III	2.3.1.180	Fatty acid metabolism	Lipid metabolism	2.3.1.180
															2.3.1.30	Serine O-acetyltransferase	2.3.1.30	Glycine, serine and threonine metabolism	Amino acid metabolism	2.3.1.30
															2.3.1.37	5-aminolevulinate synthase;	2.3.1.37	Porphyrin and Chlorophyll metabolism	Metabolism of vitamins and cofactors	2.3.1.37
															2.3.1.51	1-Acyl-glycerol-3-phosphate acyltransferase (Lb reuteri specific)	2.3.1.51	Glycerolipid metabolism	Lipid metabolism	2.3.1.51
															2.3.1.79	Maltose O-acetyltransferase	2.3.1.79	Glycolysis / Gluconeogenesis	Carbohydrate metabolism	2.3.1.79
															2.3.1.86	3-oxoacyl-[acyl-carrier-protein] synthase (n-C12:0)	2.3.1.86	Fatty acid metabolism	Lipid metabolism	2.3.1.86
															2.3.1.9	acetyl-CoA C-acetyltransferase	2.3.1.9	Pyruvate metabolism	Carbohydrate metabolism	2.3.1.9
															2.3.2.3	lysylphosphatidyl-glycerol synthetase	2.3.2.3	unclassified	0	2.3.2.3
															2.3.3.10	Hydroxymethylglutaryl CoA synthase	2.3.3.10	Terpenoid backbone biosynthesis	Metabolism of terpenoids and polyketides	2.3.3.10
															2.4.1.10	levansucrase	2.4.1.10	Starch and sucrose metabolism	Carbohydrate metabolism	2.4.1.10
															2.4.1.129	peptidoglycan glycosyltransferase	2.4.1.129	Peptidoglycan biosynthesis	Glycan biosynthesis and metabolism	2.4.1.129
															2.4.1.227	UDP N acetylglucosamine N acetylmuramyl pentapeptide pyrophosphoryl undecaprenol N acetylglucosamine transferase	2.4.1.227	Peptidoglycan biosynthesis	Glycan biosynthesis and metabolism	2.4.1.227
															2.4.1.52	Glucose lipoteichoic acid ligase	2.4.1.52	peptidoglycan biosynthesis	Glycan biosynthesis and metabolism	2.4.1.52
															2.4.1.64	maltose phosphorylase	2.4.1.64	Starch and sucrose metabolism	Carbohydrate metabolism	2.4.1.64
															2.4.1.7	Sucrose phosphorylase	2.4.1.7	Starch and sucrose metabolism	Carbohydrate metabolism	2.4.1.7
															2.4.2.1	Nicotinate D-ribonucleoside:orthophosphate ribosyltransferase	2.4.2.1	Nicotinate and nicotinamide metabolism	Metabolism of vitamins and cofactors	2.4.2.1
															2.4.2.10	orotate phosphoribosyltransferase	2.4.2.10	Pyrimidine metabolism	Nucleotide metabolism	2.4.2.10
															2.4.2.14	glutamine phosphoribosyldiphosphate amidotransferase	2.4.2.14	Purine metabolism	Nucleotide metabolism	2.4.2.14
															2.4.2.2	pyrimidine-nucleoside phosphorylase (cytosine)	2.4.2.2	Pyrimidine metabolism	Nucleotide metabolism	2.4.2.2
															2.4.2.21	nicotinate-nucleotide-dimethylbenzimidazole phosphoribosyltransferase	2.4.2.21	Porphyrin and Chlorophyll metabolism	Metabolism of vitamins and cofactors	2.4.2.21
															2.4.2.9	uracil phosphoribosyltransferase	2.4.2.9	Pyrimidine metabolism	Nucleotide metabolism	2.4.2.9
															2.5.1.15	6-(hydroxymethyl)-7,8-dihydropterin:4-aminobenzoate 2-amino-4-hydroxydihydropteridine-6-methenyltransferase	2.5.1.15	Folate biosynthesis	Metabolism of vitamins and cofactors	2.5.1.15
															2.5.1.17	Cob(I)yrinate a,c diamide <=> Adenosyl cobyrinate a,c diamide	2.5.1.17	Porphyrin and Chlorophyll metabolism	Metabolism of vitamins and cofactors	2.5.1.17
															2.5.1.3	thiamine-phosphate diphosphorylase	2.5.1.3	Thiamine metabolism	Metabolism of vitamins and cofactors	2.5.1.3
															2.5.1.49	O-Acetyl-L-homoserine acetate-lyase (adding methanethiol)	2.5.1.49	Cysteine and methionine metabolism	Amino acid metabolism	2.5.1.49
															2.5.1.6	methionine adenosyltransferase	2.5.1.6	Cysteine and methionine metabolism	Amino acid metabolism	2.5.1.6
															2.5.1.7	UDP-N-acetylglucosamine 1-carboxyvinyltransferase	2.5.1.7	Peptidoglycan biosynthesis	Glycan biosynthesis and metabolism	2.5.1.7
															2.5.1.75	tRNA dimethylallyltransferase	2.5.1.75	Terpenoid backbone biosynthesis	Metabolism of terpenoids and polyketides	2.5.1.75
															2.5.1.90	Octaprenyl pyrophosphate synthase	2.5.1.90	Terpenoid backbone biosynthesis	Metabolism of terpenoids and polyketides	2.5.1.90
															2.6.1.11	acetylornithine transaminase	2.6.1.11	Arginine biosynthesis	Amino acid metabolism	2.6.1.11
															2.6.1.16	glutamine-fructose-6-phosphate transaminase	2.6.1.16	Alanine, aspartate and glutamate metabolism	Amino acid metabolism	2.6.1.16
															2.6.1.17	Succinyldiaminopimelate transaminase	2.6.1.17	TCA cycle	Carbohydrate metabolism	2.6.1.17
															2.6.1.30	Alanine transaminase	2.6.1.30	vitamin B6 metabolism	Metabolism of vitamins and cofactors	2.6.1.30
															2.7.1.107	Diacylglycerol kinase (LRE specific)	2.7.1.107	Glycerolipid metabolism	Lipid metabolism	2.7.1.107
															2.7.1.12	gluconokinase	2.7.1.12	Pentose phosphate pathway	Carbohydrate metabolism	2.7.1.12
															2.7.1.148	4-(cytidine 5'-diphospho)-2-C-methyl-D-erythritol kinase	2.7.1.148	Terpenoid backbone biosynthesis	Metabolism of terpenoids and polyketides	2.7.1.148
															2.7.1.15	Deoxyribokinase	2.7.1.15	Pentose phosphate pathway	Carbohydrate metabolism	2.7.1.15
															2.7.1.23	NAD kinase	2.7.1.23	Nicotinate and nicotinamide metabolism	Metabolism of vitamins and cofactors	2.7.1.23
															2.7.1.24	dephospho-CoA kinase	2.7.1.24	Pantothenate and CoA biosynthesis	Metabolism of vitamins and cofactors	2.7.1.24
															2.7.1.25	Adenylyl-sulfate kinase	2.7.1.25	Pyrimidine metabolism	Nucleotide metabolism	2.7.1.25
															2.7.1.30	glycerol kinase	2.7.1.30	Glycerolipid metabolism	Lipid metabolism	2.7.1.30
															2.7.1.33	pantothenate kinase	2.7.1.33	Pantothenate and CoA biosynthesis	Metabolism of vitamins and cofactors	2.7.1.33
															2.7.1.36	mevalonate kinase	2.7.1.36	Terpenoid backbone biosynthesis	Metabolism of terpenoids and polyketides	2.7.1.36
															2.7.1.39	ATP:L-homoserine O-phosphotransferase	2.7.1.39	Glycine, serine and threonine metabolism	Amino acid metabolism	2.7.1.39
															2.7.1.40	pyruvate kinase	2.7.1.40	Glycolysis / Gluconeogenesis	Carbohydrate metabolism	2.7.1.40
															2.7.1.49	hydroxymethylpyrimidine kinase (ATP)	2.7.1.49	Thiamine metabolism	Metabolism of vitamins and cofactors	2.7.1.49
															2.7.1.50	hydroxyethylthiazole kinase	2.7.1.50	Thiamine metabolism	Metabolism of vitamins and cofactors	2.7.1.50
															2.7.1.6	Galactokinase	2.7.1.6	Galactose metabolism	Carbohydrate metabolism	2.7.1.6
															2.7.2.11	glutamate 5-kinase	2.7.2.11	Proline metabolism	Amino acid metabolism	2.7.2.11
															2.7.2.15	Propionate kinase	2.7.2.15	propanoate metabolism	Carbohydrate metabolism	2.7.2.15
															2.7.2.2	Carbamate kinase	2.7.2.2	Arginine biosynthesis	Amino acid metabolism	2.7.2.2
															2.7.2.3	phosphoglycerate kinase	2.7.2.3	Glycolysis / Gluconeogenesis	Carbohydrate metabolism	2.7.2.3
															2.7.2.4	aspartate kinase	2.7.2.4	Glycine, serine and threonine metabolism	Amino acid metabolism	2.7.2.4
															2.7.4.1	Polyphosphate kinase	2.7.4.1	energy metabolism	Energy metabolism	2.7.4.1
															2.7.4.2	phosphomevalonate kinase	2.7.4.2	Terpenoid backbone biosynthesis	Metabolism of terpenoids and polyketides	2.7.4.2
															2.7.4.6	ATP:dIDP phosphotransferase	2.7.4.6	Purine metabolism	Nucleotide metabolism	2.7.4.6
															2.7.4.8	Guanylate kinase GMPdATP	2.7.4.8	Purine metabolism	Nucleotide metabolism	2.7.4.8
															2.7.6.1	phosphoribosylpyrophosphate synthetase	2.7.6.1	Purine metabolism	Nucleotide metabolism	2.7.6.1
															2.7.6.3	2-amino-4-hydroxy-6-hydroxymethyldihydropteridine diphosphokinase	2.7.6.3	Folate biosynthesis	Metabolism of vitamins and cofactors	2.7.6.3
															2.7.6.5	GTP diphosphokinase	2.7.6.5	Purine metabolism	Nucleotide metabolism	2.7.6.5
															2.7.6.5	GDP diphosphokinase	2.7.6.5	Pyrimidine metabolism	Nucleotide metabolism	2.7.6.5
															2.7.7.2	FMN adenylyltransferase	2.7.7.2	Riboflavin metabolism	Metabolism of vitamins and cofactors	2.7.7.2
															2.7.7.23	UDP-N-acetylglucosamine diphosphorylase	2.7.7.23	Amino sugar and nucleotide sugar metabolism	Carbohydrate metabolism	2.7.7.23
															2.7.7.24	glucose-1-phosphate thymidylyltransferase	2.7.7.24	Polyketide sugar unit biosynthesis	Metabolism of terpenoids and polyketides	2.7.7.24
															2.7.7.27	ATP:alpha-D-glucose-1-phosphate adenylyltransferase	2.7.7.27	Starch and sucrose metabolism	Carbohydrate metabolism	2.7.7.27
															2.7.7.3	pantetheine-phosphate adenylyltransferase	2.7.7.3	Pantothenate and CoA biosynthesis	Metabolism of vitamins and cofactors	2.7.7.3
															2.7.7.41	CDP-Diacylglycerol synthetase (LRE specific)	2.7.7.41	Glycerophospholipid metabolism	Lipid metabolism	2.7.7.41
															2.7.7.62	Adenosyl cobainamide GTP transferase	2.7.7.62	Porphyrin and Chlorophyll metabolism	Metabolism of vitamins and cofactors	2.7.7.62
															2.7.8.-	Cardiolipin Synthase (LRE specific)	2.7.8.-	unclassified	0	2.7.8.-
															2.7.8.13	Phospho N acetylmuramoyl pentapeptide transferase alpha glutamate	2.7.8.13	Peptidoglycan biosynthesis	Glycan biosynthesis and metabolism	2.7.8.13
															2.7.8.20	Phosphatidylglycerol:membrane-derived-oligosaccharide-D-glucose glycerophosphotransferase	2.7.8.20	Glycerolipid metabolism	Lipid metabolism	2.7.8.20
															2.7.8.26	Adenine Adenosylcobalamin 5-phosphate synthase	2.7.8.26	Porphyrin and chlorophyll metabolism	Metabolism of vitamins and cofactors	2.7.8.26
															2.7.8.5	Phosphatidylglycerol synthase (LRE specific)	2.7.8.5	Glycerophospholipid metabolism	Lipid metabolism	2.7.8.5
															2.7.8.7	acyl-carrier protein synthase	2.7.8.7	Pantothenate and CoA biosynthesis	Metabolism of vitamins and cofactors	2.7.8.7
															2.8.1.12	molybdopterin synthase catalytic subunit	2.8.1.12	Folate biosynthesis	Metabolism of vitamins and cofactors	2.8.1.12
															2.8.1.7	MoaD:cysteine sulfur transferase	2.8.1.7	unclassified	0	2.8.1.7
															2.8.3.16	Formyl-CoA Transferase	2.8.3.16	Folate biosynthesis	Metabolism of vitamins and cofactors	2.8.3.16
															3.1.1.31	6-phosphogluconolactonase	3.1.1.31	Pentose phosphate pathway	Carbohydrate metabolism	3.1.1.31
															3.1.2.21	fatty-acyl-ACP hydrolase	3.1.2.21	Fatty acid metabolism	Lipid metabolism	3.1.2.21
															3.1.2.28	1,4-dihydroxy-2-naphthoyl-CoA hydrolase	3.1.2.28	Ubiquinone and other terpenoid-quinone biosynthesis	Metabolism of terpenoids and polyketides	3.1.2.28
															3.1.3.15	histidinol-phosphatase (PHP family)	3.1.3.15	Histidine metabolism	Amino acid metabolism	3.1.3.15
															3.1.3.21	Glycerol-3-phosphatase	3.1.3.21	Glycerolipid metabolism	Lipid metabolism	3.1.3.21
															3.1.3.25	myo-inositol 1-phosphatase	3.1.3.25	Inositol phosphate metabolism	Carbohydrate metabolism	3.1.3.25
															3.1.3.27	Phosphatidylglycerol phosphate phosphatase (LRE specific)	3.1.3.27	Glycerophospholipid metabolism	Lipid metabolism	3.1.3.27
															3.1.3.48	CPS synthase complex, LRE specific	3.1.3.48	unclassified	0	3.1.3.48
															3.1.3.5	5'-nucleotidase (AMP)	3.1.3.5	Purine metabolism	Nucleotide metabolism	3.1.3.5
															3.1.3.7	bifunctional oligoribonuclease and PAP phosphatase NrnA	3.1.3.7	Sulfur metabolism	Energy metabolism	3.1.3.7
															3.1.3.73	Adenine Adenosylcobalamide phosphate phosphatase	3.1.3.73	Porphyrin and Chlorophyll metabolism	Metabolism of vitamins and cofactors	3.1.3.73
															3.1.3.74	hypothetical enzyme	3.1.3.74	vitamin B6 metabolism	Metabolism of vitamins and cofactors	3.1.3.74
															3.2.1.20	Maltodextrin glucosidase (maltohexaose)	3.2.1.20	Starch and sucrose metabolism	Carbohydrate metabolism	3.2.1.20
															3.2.1.20	alpha-glucosidase	3.2.1.20	Starch and sucrose metabolism	Carbohydrate metabolism	3.2.1.20
															3.2.1.22	Raffinose galactohydrolase	3.2.1.22	Galactose metabolism	Carbohydrate metabolism	3.2.1.22
															3.2.2.9	adenosylhomocysteine nucleosidase	3.2.2.9	Cysteine and methionine metabolism	Amino acid metabolism	3.2.2.9
															3.5.1.107	Pyrazinamidase	3.5.1.107	Nicotinate and Nicotinamide metabolism	Metabolism of vitamins and cofactors	3.5.1.107
															3.5.1.18	succinyl-diaminopimelate desuccinylase	3.5.1.18	Lysine biosynthesis	Amino acid metabolism	3.5.1.18
															3.5.1.24	choloylglycine hydrolase	3.5.1.24	bile acid biosynthesis	Lipid metabolism	3.5.1.24
															3.5.1.28	N-acetylmuramoyl-L-alanine amidase	3.5.1.28	peptidoglycan biosynthesis	Glycan biosynthesis and metabolism	3.5.1.28
															3.5.1.42	nicotinamide-D-ribonucleotide amidohydrolase	3.5.1.42	Nicotinate and nicotinamide metabolism	Metabolism of vitamins and cofactors	3.5.1.42
															3.5.1.47	acetyl-diaminopimelate deacetylase	3.5.1.47	Lysine biosynthesis	Amino acid metabolism	3.5.1.47
															3.5.1.94	gammaglutamyl-gamma-aminobutyrate hydrolase	3.5.1.94	Alanine, aspartate and glutamate metabolism	Amino acid metabolism	3.5.1.94
															3.5.2.3	dihydroorotase	3.5.2.3	Pyrimidine metabolism	Nucleotide metabolism	3.5.2.3
															3.5.3.6	Arginine deiminase	3.5.3.6	Arginine biosynthesis	Amino acid metabolism	3.5.3.6
															3.5.4.1	5-Methylcytosine aminohydrolase	3.5.4.1	Pyrimidine metabolism	Nucleotide metabolism	3.5.4.1
															3.5.4.16	GTP cyclohydrolase I	3.5.4.16	Folate biosynthesis	Metabolism of vitamins and cofactors	3.5.4.16
															3.5.4.9	methenyltetrahydrofolate cyclohydrolase	3.5.4.9	One carbon pool by folate	Metabolism of vitamins and cofactors	3.5.4.9
															3.5.99.6	glucosamine-6-phosphate deaminase	3.5.99.6	Amino sugar and nucleotide sugar metabolism	Carbohydrate metabolism	3.5.99.6
															3.6.1.-	Dihydroneopterin monophosphate dephosphorylase	3.6.1.-	Folate biosynthesis	Metabolism of vitamins and cofactors	3.6.1.-
															3.6.1.1	inorganic diphosphatase	3.6.1.1	energy metabolism	Energy metabolism	3.6.1.1
															3.6.1.13	ADPribose diphosphatase	3.6.1.13	Purine metabolism	Nucleotide metabolism	3.6.1.13
															3.6.1.27	undecaprenyl-diphosphatase	3.6.1.27	Peptidoglycan biosynthesis	Glycan biosynthesis and metabolism	3.6.1.27
															3.6.1.41	bis(5'-nucleosyl)-tetraphosphatase	3.6.1.41	Purine metabolism	Nucleotide metabolism	3.6.1.41
															3.6.1.7	acylphosphatase	3.6.1.7	pyruvate metabolism	Carbohydrate metabolism	3.6.1.7
															3.6.3.17	Ribose transport via ABC system	3.6.3.17	transport	0	3.6.3.17
															3.6.3.21	L-arginine transport via ABC system	3.6.3.21	transport	0	3.6.3.21
															3.6.3.21	L-glutamine transport via ABC system	3.6.3.21	transport	0	3.6.3.21
															3.6.3.31	putrescine transport via ABC system	3.6.3.31	transport	0	3.6.3.31
															3.6.3.35	manganese transport via ABC system	3.6.3.35	transport	0	3.6.3.35
															4.1.1.15	glutamate decarboxylase	4.1.1.15	Alanine, aspartate and glutamate metabolism	Amino acid metabolism	4.1.1.15
															4.1.1.18	lysine decarboxylase	4.1.1.18	Lysine biosynthesis	Amino acid metabolism	4.1.1.18
															4.1.1.20	diaminopimelate decarboxylase	4.1.1.20	Lysine biosynthesis	Amino acid metabolism	4.1.1.20
															4.1.1.23	orotidine-5'-phosphate decarboxylase	4.1.1.23	Pyrimidine metabolism	Nucleotide metabolism	4.1.1.23
															4.1.1.33	diphosphomevalonate decarboxylase	4.1.1.33	Terpenoid backbone biosynthesis	Metabolism of terpenoids and polyketides	4.1.1.33
															4.1.1.44	4-carboxymuconolactone decarboxylase	4.1.1.44	Benzoate degradation	Xenobiotics biodegradation and metabolism	4.1.1.44
															4.1.1.5	acetolactate decarboxylase	4.1.1.5	Butanoate metabolism	Carbohydrate metabolism	4.1.1.5
															4.1.1.8	oxalyl-CoA decarboxylase	4.1.1.8	Glyoxylate and dicarboxylate metabolism	Carbohydrate metabolism	4.1.1.8
															4.1.1.81	Threonine-phosphate decarboxylase (EC 4.1.1.81)	4.1.1.81	Porphyrin and Chlorophyll metabolism	Metabolism of vitamins and cofactors	4.1.1.81
															4.1.2.13	fructose-bisphosphate aldolase	4.1.2.13	Glycolysis / Gluconeogenesis	Carbohydrate metabolism	4.1.2.13
															4.1.2.4	deoxyribose-phosphate aldolase	4.1.2.4	Pentose phosphate pathway	Carbohydrate metabolism	4.1.2.4
															4.1.2.9	phosphoketolase	4.1.2.9	Pentose phosphate pathway	Carbohydrate metabolism	4.1.2.9
															4.1.3.36	naphthoate synthase	4.1.3.36	Ubiquinone and other terpenoid-quinone biosynthesis	Metabolism of terpenoids and polyketides	4.1.3.36
															4.1.99.12	3,4-Dihydroxy-2-butanone-4-phosphate	4.1.99.12	Riboflavin metabolism	Metabolism of vitamins and cofactors	4.1.99.12
															4.1.99.17	4-amino-5-hydroxymethyl-2-methylpyrimidine synthetase	4.1.99.17	Thiamine metabolism	Metabolism of vitamins and cofactors	4.1.99.17
															4.1.99.22	GTP 3',8-cyclase	4.1.99.22	Folate biosynthesis	Metabolism of vitamins and cofactors	4.1.99.22
															4.2.1.11	enolase	4.2.1.11	Glycolysis / Gluconeogenesis	Carbohydrate metabolism	4.2.1.11
															4.2.1.2	fumarase	4.2.1.2	TCA cycle	Carbohydrate metabolism	4.2.1.2
															4.2.1.22	Cystathionine beta synthase	4.2.1.22	Glycine, serine and threonine metabolism	Amino acid metabolism	4.2.1.22
															4.2.1.24	porphobilinogen synthase	4.2.1.24	Porphyrin and Chlorophyll metabolism	Metabolism of vitamins and cofactors	4.2.1.24
															4.2.1.30	glycerol dehydratase	4.2.1.30	Glycerolipid metabolism	Lipid metabolism	4.2.1.30
															4.2.1.46	dTDPglucose 4,6-dehydratase	4.2.1.46	Polyketide sugar unit biosynthesis	Metabolism of terpenoids and polyketides	4.2.1.46
															4.2.1.75	uroporphyrinogen-III synthase	4.2.1.75	Porphyrin and Chlorophyll metabolism	Metabolism of vitamins and cofactors	4.2.1.75
															4.2.3.1	O-phospho-L-homoserine phosphate-lyase (adding water;L-threonine-forming)	4.2.3.1	Glycine, serine and threonine metabolism	Amino acid metabolism	4.2.3.1
															4.3.2.1	argininosuccinate lyase	4.3.2.1	Arginine biosynthesis	Amino acid metabolism	4.3.2.1
															4.3.2.2	adenylosuccinate lyase	4.3.2.2	Purine metabolism	Nucleotide metabolism	4.3.2.2
															4.3.3.7	dihydrodipicolinate synthase	4.3.3.7	Lysine biosynthesis	Amino acid metabolism	4.3.3.7
															4.4.1.21	ribosylhomocysteinase	4.4.1.21	Cysteine and methionine metabolism	Amino acid metabolism	4.4.1.21
															4.6.1.17	cyclic pyranopterin monophosphate synthase	4.6.1.17	Folate biosynthesis	Metabolism of vitamins and cofactors	4.6.1.17
															4.99.1.1	Heme B synthesis reaction	4.99.1.1	Porphyrin and Chlorophyll metabolism	Metabolism of vitamins and cofactors	4.99.1.1
															4.99.1.3	sirohydrochlorin cobaltochelatase	4.99.1.3	Porphyrin and Chlorophyll metabolism	Metabolism of vitamins and cofactors	4.99.1.3
															5.1.1.1	alanine racemase	5.1.1.1	Alanine metabolism	Amino acid metabolism	5.1.1.1
															5.1.1.13	aspartase racemase	5.1.1.13	Alanine, aspartate and glutamate metabolism	Amino acid metabolism	5.1.1.13
															5.1.1.3	glutamate racemase	5.1.1.3	Glutamine and glutamate metabolism	Amino acid metabolism	5.1.1.3
															5.1.1.7	diaminopimelate epimerase	5.1.1.7	Lysine biosynthesis	Amino acid metabolism	5.1.1.7
															5.1.3.1	ribulose 5-phosphate 3-epimerase	5.1.3.1	Pentose phosphate pathway	Carbohydrate metabolism	5.1.3.1
															5.1.3.13	dTDP-4-dehydrorhamnose 3,5-epimerase	5.1.3.13	Polyketide sugar unit biosynthesis	Metabolism of terpenoids and polyketides	5.1.3.13
															5.1.3.14	UDP-N-acetylglucosamine 2-epimerase	5.1.3.14	Amino sugar and nucleotide sugar metabolism	Carbohydrate metabolism	5.1.3.14
															5.1.3.2	UDPglucose 4-epimerase	5.1.3.2	Galactose metabolism	Carbohydrate metabolism	5.1.3.2
															5.1.3.3	aldose 1-epimerase	5.1.3.3	Galactose metabolism	Carbohydrate metabolism	5.1.3.3
															5.1.99.8	7,8-dihydroneopterin 2'-epimerase	5.1.99.8	Folate biosynthesis	Metabolism of vitamins and cofactors	5.1.99.8
															5.3.1.1	triose-phosphate isomerase	5.3.1.1	Glycolysis / Gluconeogenesis	Carbohydrate metabolism	5.3.1.1
															5.3.1.6	ribose-5-phosphate isomerase	5.3.1.6	Pentose phosphate pathway	Carbohydrate metabolism	5.3.1.6
															5.3.1.8	mannose-6-phosphate isomerase	5.3.1.8	Fructose and mannose metabolism	Carbohydrate metabolism	5.3.1.8
															5.3.2.6	4-oxalocrotonate tautomerase	5.3.2.6	Benzoate degradation	Xenobiotics biodegradation and metabolism	5.3.2.6
															5.3.3.2	isopentenyl-diphosphate D-isomerase	5.3.3.2	Terpenoid backbone biosynthesis	Metabolism of terpenoids and polyketides	5.3.3.2
															5.4.2.10	phosphoglucosamine mutase	5.4.2.10	Amino sugar and nucleotide sugar metabolism	Carbohydrate metabolism	5.4.2.10
															5.4.2.6	b-phosphoglucomutase	5.4.2.6	Starch and sucrose metabolism	Carbohydrate metabolism	5.4.2.6
															5.4.3.8	glutamate-1-semialdehyde aminotransferase	5.4.3.8	Porphyrin and Chlorophyll metabolism	Metabolism of vitamins and cofactors	5.4.3.8
															5.4.99.61	Precorrin-8X methylmutase	5.4.99.61	Porphyrin and chlorophyll metabolism	Metabolism of vitamins and cofactors	5.4.99.61
															5.4.99.9	UDPgalactopyranose mutase	5.4.99.9	Galactose metabolism	Carbohydrate metabolism	5.4.99.9
															6.1.1.1	Tyrosyl-tRNA synthetase	6.1.1.1	Aminoacyl-tRNA biosynthesis	Amino acid metabolism	6.1.1.1
															6.1.1.10	Methionyl-tRNA synthetase	6.1.1.10	Aminoacyl-tRNA biosynthesis	Amino acid metabolism	6.1.1.10
															6.1.1.11	Seryl-tRNA synthetase	6.1.1.11	Aminoacyl-tRNA biosynthesis	Amino acid metabolism	6.1.1.11
															6.1.1.12	Aspartyl-tRNA synthetase	6.1.1.12	Aminoacyl-tRNA biosynthesis	Amino acid metabolism	6.1.1.12
															6.1.1.13	D-Alanine lipoteichoic acid ligase	6.1.1.13	peptidoglycan biosynthesis	Glycan biosynthesis and metabolism	6.1.1.13
															6.1.1.14	Glycyl-tRNA synthetase	6.1.1.14	Aminoacyl-tRNA biosynthesis	Amino acid metabolism	6.1.1.14
															6.1.1.15	Prolyl-tRNA synthetase	6.1.1.15	Aminoacyl-tRNA biosynthesis	Amino acid metabolism	6.1.1.15
															6.1.1.16	Cysteinyl-tRNA synthetase	6.1.1.16	Aminoacyl-tRNA biosynthesis	Amino acid metabolism	6.1.1.16
															6.1.1.19	Arginyl-tRNA synthetase	6.1.1.19	Aminoacyl-tRNA biosynthesis	Amino acid metabolism	6.1.1.19
															6.1.1.2	Tryptophanyl-tRNA synthetase	6.1.1.2	Aminoacyl-tRNA biosynthesis	Amino acid metabolism	6.1.1.2
															6.1.1.20	Phenylalanyl-tRNA synthetase	6.1.1.20	Aminoacyl-tRNA biosynthesis	Amino acid metabolism	6.1.1.20
															6.1.1.21	Histidyl-tRNA synthetase	6.1.1.21	Aminoacyl-tRNA biosynthesis	Amino acid metabolism	6.1.1.21
															6.1.1.22	Asparaginyl-tRNA synthetase	6.1.1.22	Aminoacyl-tRNA biosynthesis	Amino acid metabolism	6.1.1.22
															6.1.1.3	Threonyl-tRNA synthetase	6.1.1.3	Aminoacyl-tRNA biosynthesis	Amino acid metabolism	6.1.1.3
															6.1.1.4	Leucyl-tRNA synthetase	6.1.1.4	Aminoacyl-tRNA biosynthesis	Amino acid metabolism	6.1.1.4
															6.1.1.5	Isoleucyl-tRNA synthetase	6.1.1.5	Aminoacyl-tRNA biosynthesis	Amino acid metabolism	6.1.1.5
															6.1.1.7	Alanyl-tRNA synthetase	6.1.1.7	Aminoacyl-tRNA biosynthesis	Amino acid metabolism	6.1.1.7
															6.1.1.9	Valyl-tRNA synthetase	6.1.1.9	Aminoacyl-tRNA biosynthesis	Amino acid metabolism	6.1.1.9
															6.1.2.1	D-alanine-D-lactate ligase (reversible)	6.1.2.1	Alanine metabolism	Amino acid metabolism	6.1.2.1
															6.2.1.26	o-succinylbenzoate-CoA ligase	6.2.1.26	Ubiquinone and other terpenoid-quinone biosynthesis	Metabolism of terpenoids and polyketides	6.2.1.26
															6.3.1.10	Adenosylcobinamide-phosphate synthase	6.3.1.10	Porphyrin and Chlorophyll metabolism	Metabolism of vitamins and cofactors	6.3.1.10
															6.3.1.2	glutamine synthetase	6.3.1.2	Alanine, aspartate and glutamate metabolism	Amino acid metabolism	6.3.1.2
															6.3.2.13	UDP-N-acetylmuramoyl-L-alanyl-D-glutamyl-meso-2,6-diaminopimelate synthetase	6.3.2.13	Peptidoglycan biosynthesis	Glycan biosynthesis and metabolism	6.3.2.13
															6.3.2.17	Tetrahydrofolate:L-glutamate gamma-ligase (ADP-forming)	6.3.2.17	One carbon pool by folate	Metabolism of vitamins and cofactors	6.3.2.17
															6.3.2.2	glutamate-cysteine ligase	6.3.2.2	Cysteine and methionine metabolism	Amino acid metabolism	6.3.2.2
															6.3.2.5	Phosphopantothenate-cysteine ligase	6.3.2.5	Pantothenate and CoA biosynthesis	Metabolism of vitamins and cofactors	6.3.2.5
															6.3.2.6	phosphoribosylaminoimidazolesuccinocarboxamide synthase	6.3.2.6	Purine metabolism	Nucleotide metabolism	6.3.2.6
															6.3.2.7	UDP N acetylmuramoyl L alanyl D glutamate lysine synthetase alpha glutamate	6.3.2.7	Peptidoglycan biosynthesis	Glycan biosynthesis and metabolism	6.3.2.7
															6.3.2.8	UDP-N-acetylmuramoyl-L-alanine synthetase	6.3.2.8	Peptidoglycan biosynthesis	Glycan biosynthesis and metabolism	6.3.2.8
															6.3.2.9	UDP-N-acetylmuramoyl-L-alanyl-D-glutamate synthetase	6.3.2.9	Peptidoglycan biosynthesis	Glycan biosynthesis and metabolism	6.3.2.9
															6.3.3.1	phosphoribosylaminoimidazole synthetase	6.3.3.1	purine metabolism	Nucleotide metabolism	6.3.3.1
															6.3.3.2	5-formyltetrahydrofolate cyclo-ligase	6.3.3.2	One carbon pool by folate	Metabolism of vitamins and cofactors	6.3.3.2
															6.3.4.13	phosphoribosylglycinamide synthetase	6.3.4.13	Purine metabolism	Nucleotide metabolism	6.3.4.13
															6.3.4.15	Biotin-(acetyl-CoA carboxylase) ligase	6.3.4.15	Biotin metabolism	Metabolism of vitamins and cofactors	6.3.4.15
															6.3.4.18	5-amino-1-(5-phospho-D-ribosyl)imidazole:carbon-dioxide ligase (ADP-forming)	6.3.4.18	Purine metabolism	Nucleotide metabolism	6.3.4.18
															6.3.4.2	CTP synthase (NH3)	6.3.4.2	Pyrimidine metabolism	Nucleotide metabolism	6.3.4.2
															6.3.4.2	CTP synthase (glutamine)	6.3.4.2	Pyrimidine metabolism	Nucleotide metabolism	6.3.4.2
															6.3.4.21	NAPRTase	6.3.4.21	Nicotinate and nicotinamide metabolism	Metabolism of vitamins and cofactors	6.3.4.21
															6.3.4.3	formate-tetrahydrofolate ligase	6.3.4.3	One carbon pool by folate	Metabolism of vitamins and cofactors	6.3.4.3
															6.3.4.4	adenylosuccinate synthetase	6.3.4.4	purine metabolism	Nucleotide metabolism	6.3.4.4
															6.3.4.5	argininosuccinate synthase	6.3.4.5	Arginine biosynthesis	Amino acid metabolism	6.3.4.5
															6.3.5.10	Adenosyl cobyrinate a,c diamide <=> Adenosyl cobyrinate hexaamide	6.3.5.10	Porphyrin and chlorophyll metabolism	Metabolism of vitamins and cofactors	6.3.5.10
															6.3.5.2	GMP synthase (glutamine-hydrolysing)	6.3.5.2	Purine metabolism	Nucleotide metabolism	6.3.5.2
															6.3.5.2	GMP synthase	6.3.5.2	Purine metabolism	Nucleotide metabolism	6.3.5.2
															6.3.5.3	phosphoribosylformylglycinamidine synthase	6.3.5.3	Purine metabolism	Nucleotide metabolism	6.3.5.3
															6.3.5.4	asparagine synthase (glutamine-hydrolysing)	6.3.5.4	Alanine, aspartate and glutamate metabolism	Amino acid metabolism	6.3.5.4
															6.3.5.5	carbamoyl-phosphate synthase (glutamine-hydrolysing)	6.3.5.5	Alanine, aspartate and glutamate metabolism	Amino acid metabolism	6.3.5.5
															6.3.5.6	Asp-tRNA(Asn):L-glutamine amido-ligase (ADP-forming)	6.3.5.6	Aminoacyl-tRNA biosynthesis	Amino acid metabolism	6.3.5.6
															6.3.5.9	Cobyrinic acid a,c-diamide synthase	6.3.5.9	Porphyrin and Chlorophyll metabolism	Metabolism of vitamins and cofactors	6.3.5.9
															6.4.1.2	acetyl-CoA carboxylase	6.4.1.2	Pyruvate metabolism	Carbohydrate metabolism	6.4.1.2
															7.1.1.2	Quinone oxidoreductase	7.1.1.2	energy metabolism	Energy metabolism	7.1.1.2
															7.1.1.5	menaquinol oxidase (7:1 protons)	7.1.1.5	energy metabolism	Energy metabolism	7.1.1.5
															7.1.2.2	ATP synthase (three protons for one ATP)	7.1.2.2	energy metabolism	Energy metabolism	7.1.2.2
															3.6.1.3	ATP maintenance requirment	3.6.1.15; 3.6.1.3; 3.6.1.5; 3.6.1.8; 3.6.3.1; 3.6.3.10; 3.6.3.11; 3.6.3.12; 3.6.3.14; 3.6.3.15; 3.6.3.16; 3.6.3.17; 3.6.3.18; 3.6.3.19; 3.6.3.2; 3.6.3.20; 3.6.3.21; 3.6.3.22; 3.6.3.23; 3.6.3.24; 3.6.3.25; 3.6.3.26; 3.6.3.27; 3.6.3.28; 3.6.3.29; 3.6.3.3; 3.6.3.30; 3.6.3.31; 3.6.3.32; 3.6.3.33; 3.6.3.34; 3.6.3.35; 3.6.3.36; 3.6.3.37; 3.6.3.38; 3.6.3.39; 3.6.3.4; 3.6.3.40; 3.6.3.41; 3.6.3.42; 3.6.3.…	energy metabolism	Energy metabolism	3.6.1.3
															3.6.5.3	Nucleoside-triphosphatase (GTP)	3.6.5.6; 3.6.5.3; 3.6.5.5; 3.6.5.4; 3.6.1.15; 3.6.5.2; 3.6.5.1; 3.6.1.5	Thiamine metabolism	Metabolism of vitamins and cofactors	3.6.5.3
															1.2.1.51	pyruvate dehydrogenase	1.2.1.-; 1.2.1.51; 1.2.4.1; 1.8.1.4; 2.3.1.12	Glycolysis / Gluconeogenesis	Carbohydrate metabolism	1.2.1.51
															2.3.1.0	Malonyl-CoA:[acyl-carrier-protein] S-malonyltransferase	2.3.1.-; 2.3.1.0; 2.3.1.39; 2.3.1.85; 2.3.1.86	Fatty acid metabolism	Lipid metabolism	2.3.1.0
															1.5.1.36	flavin reductase	1.5.1.30; 1.5.1.36; 1.5.1.41; 1.5.1.38	Riboflavin metabolism	Metabolism of vitamins and cofactors	1.5.1.36
															2.7.4.8	ATP:dGMP phosphotransferase	2.7.4.13; 2.7.4.8;2.7.4.12;2.7.4.8	Purine metabolism	Nucleotide metabolism	2.7.4.8
															2.7.4.9	uridylate kinase (dUMP)	2.7.4.4; 2.7.4.9;2.7.4.13;2.7.4.9	Pyrimidine metabolism	Nucleotide metabolism	2.7.4.9
															2.7.7.9	UTP-glucose-1-phosphate uridylyltransferase	2.7.7.64; 2.7.7.9;2.7.7.64;2.7.7.9	Galactose metabolism	Carbohydrate metabolism	2.7.7.9
															3.2.1.23	beta-galactosidase	3.2.1.108; 3.2.1.23;3.2.1.108;3.2.1.23	Galactose metabolism	Carbohydrate metabolism	3.2.1.23
															3.6.1.23	dUTP diphosphatase	3.6.1.-; 3.6.1.23; 3.6.1.8; 3.6.1.9	Pyrimidine metabolism	Nucleotide metabolism	3.6.1.23
															1.1.1.44	phosphogluconate dehydrogenase	1.1.1.351; 1.1.1.44; 1.1.1.343	Pentose phosphate pathway	Carbohydrate metabolism	1.1.1.44
															1.8.4.13	L-methionine-S-oxide reductase	1.8.4.14; 1.8.4.13; 1.8.4.11	Cysteine and methionine metabolism	Amino acid metabolism	1.8.4.13
															1.8.4.13	L-methionine-R-sulfoxide reductase	1.8.4.14; 1.8.4.13; 1.8.4.11	Cysteine and methionine metabolism	Amino acid metabolism	1.8.4.13
															1.3.1.9	Butyryl-[acyl-carrier protein]:malonyl-CoA C-acyltransferase	1.3.1.10;1.3.1.9;2.3.1.-	Fatty acid metabolism	Lipid metabolism	1.3.1.9
															2.5.1.31	Undecaprenyl diphosphate synthase	2.5.1.-; 2.5.1.31; 2.5.1.M1	Terpenoid backbone biosynthesis	Metabolism of terpenoids and polyketides	2.5.1.31
															2.7.1.1	glucokinase	2.7.1.2;2.7.1.1;2.7.1.2	Glycolysis / Gluconeogenesis	Carbohydrate metabolism	2.7.1.1
															2.7.1.1	fructokinase	2.7.1.4;2.7.1.1;2.7.1.4	Fructose and mannose metabolism	Carbohydrate metabolism	2.7.1.1
															2.7.1.74	deoxyadenosine kinase	2.7.1.145; 2.7.1.74; 2.7.1.76	Purine metabolism	Nucleotide metabolism	2.7.1.74
															2.7.4.13	dTMP kinase	2.7.4.12; 2.7.4.13; 2.7.4.9	Pyrimidine metabolism	Nucleotide metabolism	2.7.4.13
															3.1.3.1	alkaline phosphatase	3.1.3.-; 3.1.3.1; 3.1.3.2	Glycolysis / Gluconeogenesis	Carbohydrate metabolism	3.1.3.1
															3.2.2.8	purine nucleosidase (adenosine)	3.2.2.7; 3.2.2.8;3.2.2.1	Purine metabolism	Nucleotide metabolism	3.2.2.8
															3.5.1.38	L-asparaginase	3.5.1.1; 3.5.1.38; 3.5.5.4	Alanine, aspartate and glutamate metabolism	Amino acid metabolism	3.5.1.38
															3.6.1.11	exopolyphosphatase	3.6.1.40;3.6.1.11;3.6.1.25	purine metabolism	Nucleotide metabolism	3.6.1.11
															4.3.1.17	L-serine deaminase	4.3.1.15; 4.3.1.17; 4.3.1.19	Glycine, serine and threonine metabolism	Amino acid metabolism	4.3.1.17
															4.4.1.28	Cysteine Desulfhydrase	4.4.1.1; 4.4.1.28; 4.4.1.8	Cysteine and methionine metabolism	Amino acid metabolism	4.4.1.28
															5.4.2.11	phosphoglycerate mutase	5.4.2.1; 5.4.2.11; 5.4.2.12	Glycolysis / Gluconeogenesis	Carbohydrate metabolism	5.4.2.11
															5.4.2.2	phosphopentomutase	5.4.2.-; 5.4.2.2; 5.4.2.7	Pentose phosphate pathway	Carbohydrate metabolism	5.4.2.2
															5.4.2.5	phosphoglucomutase	5.4.2.2; 5.4.2.5; 5.4.2.8	Glycolysis / Gluconeogenesis	Carbohydrate metabolism	5.4.2.5
															6.1.1.17	Glutamyl-tRNA synthetase	6.1.1.-; 6.1.1.17; 6.1.1.24	Aminoacyl-tRNA biosynthesis	Amino acid metabolism	6.1.1.17
															3.6.3.4	Copper export via ATPase	3.6.3.-; 3.6.3.4; 7.2.2.9	transport	0	3.6.3.4
															1.1.1.1	aryl-alcohol dehydrogenase	1.1.1.90; 1.1.1.1	Phenylalanine metabolism	Amino acid metabolism	1.1.1.1
															1.1.1.215	2,5-diketo-D-gluconate reductase (NADPH)	1.1.1.-; 1.1.1.215	Pentose and glucuronate interconversions	Carbohydrate metabolism	1.1.1.215
															1.1.1.34	Hydroxymethylglutaryl CoA reductase	1.1.1.88; 1.1.1.34	Terpenoid backbone biosynthesis	Metabolism of terpenoids and polyketides	1.1.1.34
															1.1.1.38	Malic enzyme (NAD)	1.1.1.39; 1.1.1.38	Pyruvate metabolism	Carbohydrate metabolism	1.1.1.38
															1.1.1.49	glucose 6-phosphate dehydrogenase	1.1.1.363; 1.1.1.49	Pentose phosphate pathway	Carbohydrate metabolism	1.1.1.49
															1.1.1.71	alcohol dehydrogenase (ethanol: NAD)	1.1.1.1; 1.1.1.71	Pyruvate metabolism	Carbohydrate metabolism	1.1.1.71
															1.17.1.8	dihydrodipicolinate reductase (NADPH)	1.3.1.26; 1.17.1.8	Lysine biosynthesis	Amino acid metabolism	1.17.1.8
															1.2.1.24	succinate-semialdehyde dehydrogenase (NAD)	1.2.1.16; 1.2.1.24	Alanine, aspartate and glutamate metabolism	Amino acid metabolism	1.2.1.24
															1.2.1.59	glyceraldehyde-3-phosphate dehydrogenase (NAD)	1.2.1.12; 1.2.1.59	Glycolysis / Gluconeogenesis	Carbohydrate metabolism	1.2.1.59
															1.3.1.2	(R)-5,6-dihydrothymine:NAD+ oxidoreductase	1.3.1.1; 1.3.1.2	Pyrimidine metabolism	Nucleotide metabolism	1.3.1.2
															2.3.1.222	Phosphate acetyltransferase	2.3.1.8; 2.3.1.222	Propanoate metabolism	Carbohydrate metabolism	2.3.1.222
															2.3.1.46	Acetyl-CoA:L-homoserine O-acetyltransferase	2.3.1.31;2.3.1.46	Cysteine and methionine metabolism	Amino acid metabolism	2.3.1.46
															2.4.1.337	1,2-diacylglycerol 3-glucosyltransferase (LRE specific)	2.4.1.-; 2.4.1.337	Glycerolipid metabolism	Lipid metabolism	2.4.1.337
															2.4.2.8	xanthine phosphoribosyltransferase	2.4.2.22; 2.4.2.8	Purine metabolism	Nucleotide metabolism	2.4.2.8
															2.4.2.8	adenine phosphoribosyltransferase	2.4.2.7; 2.4.2.8	Purine metabolism	Nucleotide metabolism	2.4.2.8
															2.5.1.9	Riboflavin synthase	2.5.1.78; 2.5.1.9	Riboflavin metabolism	Metabolism of vitamins and cofactors	2.5.1.9
															2.6.1.42	aromatic amino acid aminotransferase - tryptophan	2.6.1.6; 2.6.1.42	Phenylalanine, tyrosine and tryptophan biosynthesis	Amino acid metabolism	2.6.1.42
															2.6.1.55	4-aminobutyrate aminotransferase / Ornithine transaminase	2.6.1.19; 2.6.1.55	beta-Alanine metabolism	Amino acid metabolism	2.6.1.55
															2.7.1.21	deoxyuridine kinase (ATP:Deoxyuridine)	2.7.1.145; 2.7.1.21	Pyrimidine metabolism	Nucleotide metabolism	2.7.1.21
															2.7.1.31	Glycerate kinase	2.7.1.165; 2.7.1.31	Glycerolipid metabolism	Lipid metabolism	2.7.1.31
															2.7.1.74	Adenosine kinase	2.7.1.20; 2.7.1.74	Purine metabolism	Nucleotide metabolism	2.7.1.74
															2.7.4.25	cytidylate kinase (CMP)	2.7.4.14; 2.7.4.25	Pyrimidine metabolism	Nucleotide metabolism	2.7.4.25
															2.7.7.-	Ap4A synthetase	2.7.7; 2.7.7.-	Aminoacyl-tRNA biosynthesis	Amino acid metabolism	2.7.7.-
															2.7.7.18	Nicotinamide-nucleotide adenylyltransferase	2.7.7.1; 2.7.7.18	Nicotinate and Nicotinamide metabolism	Metabolism of vitamins and cofactors	2.7.7.18
															2.7.7.18	ATP:nicotinamide-nucleotide adenylyltransferase	2.7.7.1; 2.7.7.18	Nicotinate and nicotinamide metabolism	Metabolism of vitamins and cofactors	2.7.7.18
															2.7.7.63	Lipoate-ATP adenylate transferase	6.3.1.20; 2.7.7.63	Lipoic acid metabolism	Lipid metabolism	2.7.7.63
															2.7.7.64	galactose-1-phosphate uridylyltransferase	2.7.7.10; 2.7.7.64	Galactose metabolism	Carbohydrate metabolism	2.7.7.64
															3.1.3.2	Acid phosphatase (FMN)	3.1.3.102; 3.1.3.2	Riboflavin metabolism	Metabolism of vitamins and cofactors	3.1.3.2
															3.1.3.81	phosphatidic acid phosphatase	3.1.3.4; 3.1.3.81	Glycerolipid metabolism	Lipid metabolism	3.1.3.81
															3.1.3.97	3',5'-bisphosphate nucleotidase	3.1.3.7; 3.1.3.97	Purine metabolism	Nucleotide metabolism	3.1.3.97
															3.1.4.46	Glycerophosphodiester phosphodiesterase (Glycerophosphoethanolamine)	3.1.4.2; 3.1.4.46	Glycerophospholipid metabolism	Lipid metabolism	3.1.4.46
															3.2.1.122	Trehalose-6-phosphate hydrolase	3.2.1.93; 3.2.1.122	Glycolysis / Gluconeogenesis	Carbohydrate metabolism	3.2.1.122
															3.2.2.8	Cytidine hydrolase	3.2.2.3; 3.2.2.8	Pyrimidine metabolism	Nucleotide metabolism	3.2.2.8
															3.5.1.88	formylmethionine deformylase	3.5.1.31; 3.5.1.88	Cysteine and methionine metabolism	Amino acid metabolism	3.5.1.88
															3.5.4.10	IMP cyclohydrolase	2.1.2.3; 3.5.4.10	Purine metabolism	Nucleotide metabolism	3.5.4.10
															3.6.1.22	NAD diphosphatase	3.6.1.9; 3.6.1.22	Nicotinate and Nicotinamide metabolism	Metabolism of vitamins and cofactors	3.6.1.22
															3.6.1.5	Nucleoside-triphosphatase (CTP)	3.6.1.15; 3.6.1.5	Thiamine metabolism	Metabolism of vitamins and cofactors	3.6.1.5
															4.2.1.59	((3R)-3-Hydroxybutanoyl-[acyl-carrier-protein] hydro-lyase	2.3.1.85; 4.2.1.59	Fatty acid metabolism	Lipid metabolism	4.2.1.59
															4.2.1.74	3-hydroxyacyl-CoA dehydratase (3-hydroxyhexadecanoyl-CoA)	4.2.1.17; 4.2.1.74	Fatty acid metabolism	Lipid metabolism	4.2.1.74
															4.3.1.8	hydroxymethylbilane synthase	2.5.1.61; 4.3.1.8	Porphyrin and Chlorophyll metabolism	Metabolism of vitamins and cofactors	4.3.1.8
															5.3.1.9	Glucose-6-phosphate isomerase	5.1.3.15; 5.3.1.9	Glycolysis / Gluconeogenesis	Carbohydrate metabolism	5.3.1.9
															6.3.2.4	UDP-N-acetylmuramoyl-L-alanyl-D-glutamyl-L-lysyl-D-alanyl-D-alanine synthetase (alpha-glutamate)	6.3.2.10; 6.3.2.4	peptidoglycan biosynthesis	Glycan biosynthesis and metabolism	6.3.2.4
															6.3.5.1	NAD synthase (nh4)	6.3.1.5; 6.3.5.1	Nicotinate and nicotinamide metabolism	Metabolism of vitamins and cofactors	6.3.5.1
															6.3.5.4	asparagine synthetase	6.3.1.1; 6.3.5.4	Alanine, aspartate and glutamate metabolism	Amino acid metabolism	6.3.5.4
															7.3.2.1	phosphate transport via ABC system	3.6.3.27; 7.3.2.1	transport	0	7.3.2.1
															3.6.1.5	ATP maintenance requirment	3.6.1.15; 3.6.1.3; 3.6.1.5; 3.6.1.8; 3.6.3.1; 3.6.3.10; 3.6.3.11; 3.6.3.12; 3.6.3.14; 3.6.3.15; 3.6.3.16; 3.6.3.17; 3.6.3.18; 3.6.3.19; 3.6.3.2; 3.6.3.20; 3.6.3.21; 3.6.3.22; 3.6.3.23; 3.6.3.24; 3.6.3.25; 3.6.3.26; 3.6.3.27; 3.6.3.28; 3.6.3.29; 3.6.3.3; 3.6.3.30; 3.6.3.31; 3.6.3.32; 3.6.3.33; 3.6.3.34; 3.6.3.35; 3.6.3.36; 3.6.3.37; 3.6.3.38; 3.6.3.39; 3.6.3.4; 3.6.3.40; 3.6.3.41; 3.6.3.42; 3.6.3.…	energy metabolism	Energy metabolism	3.6.1.5
															3.6.5.5	Nucleoside-triphosphatase (GTP)	3.6.5.6; 3.6.5.3; 3.6.5.5; 3.6.5.4; 3.6.1.15; 3.6.5.2; 3.6.5.1; 3.6.1.5	Thiamine metabolism	Metabolism of vitamins and cofactors	3.6.5.5
															1.2.4.1	pyruvate dehydrogenase	1.2.1.-; 1.2.1.51; 1.2.4.1; 1.8.1.4; 2.3.1.12	Glycolysis / Gluconeogenesis	Carbohydrate metabolism	1.2.4.1
															2.3.1.39	Malonyl-CoA:[acyl-carrier-protein] S-malonyltransferase	2.3.1.-; 2.3.1.0; 2.3.1.39; 2.3.1.85; 2.3.1.86	Fatty acid metabolism	Lipid metabolism	2.3.1.39
															1.5.1.41	flavin reductase	1.5.1.30; 1.5.1.36; 1.5.1.41; 1.5.1.38	Riboflavin metabolism	Metabolism of vitamins and cofactors	1.5.1.41
															2.7.4.12	ATP:dGMP phosphotransferase	2.7.4.13; 2.7.4.8;2.7.4.12;2.7.4.8	Purine metabolism	Nucleotide metabolism	2.7.4.12
															2.7.4.13	uridylate kinase (dUMP)	2.7.4.4; 2.7.4.9;2.7.4.13;2.7.4.9	Pyrimidine metabolism	Nucleotide metabolism	2.7.4.13
															2.7.7.64	UTP-glucose-1-phosphate uridylyltransferase	2.7.7.64; 2.7.7.9;2.7.7.64;2.7.7.9	Galactose metabolism	Carbohydrate metabolism	2.7.7.64
															3.2.1.108	beta-galactosidase	3.2.1.108; 3.2.1.23;3.2.1.108;3.2.1.23	Galactose metabolism	Carbohydrate metabolism	3.2.1.108
															3.6.1.8	dUTP diphosphatase	3.6.1.-; 3.6.1.23; 3.6.1.8; 3.6.1.9	Pyrimidine metabolism	Nucleotide metabolism	3.6.1.8
															1.1.1.343	phosphogluconate dehydrogenase	1.1.1.351; 1.1.1.44; 1.1.1.343	Pentose phosphate pathway	Carbohydrate metabolism	1.1.1.343
															1.8.4.11	L-methionine-S-oxide reductase	1.8.4.14; 1.8.4.13; 1.8.4.11	Cysteine and methionine metabolism	Amino acid metabolism	1.8.4.11
															1.8.4.11	L-methionine-R-sulfoxide reductase	1.8.4.14; 1.8.4.13; 1.8.4.11	Cysteine and methionine metabolism	Amino acid metabolism	1.8.4.11
															2.3.1.-	Butyryl-[acyl-carrier protein]:malonyl-CoA C-acyltransferase	1.3.1.10;1.3.1.9;2.3.1.-	Fatty acid metabolism	Lipid metabolism	2.3.1.-
															2.5.1.M1	Undecaprenyl diphosphate synthase	2.5.1.-; 2.5.1.31; 2.5.1.M1	Terpenoid backbone biosynthesis	Metabolism of terpenoids and polyketides	2.5.1.M1
															2.7.1.2	glucokinase	2.7.1.2;2.7.1.1;2.7.1.2	Glycolysis / Gluconeogenesis	Carbohydrate metabolism	2.7.1.2
															2.7.1.4	fructokinase	2.7.1.4;2.7.1.1;2.7.1.4	Fructose and mannose metabolism	Carbohydrate metabolism	2.7.1.4
															2.7.1.76	deoxyadenosine kinase	2.7.1.145; 2.7.1.74; 2.7.1.76	Purine metabolism	Nucleotide metabolism	2.7.1.76
															2.7.4.9	dTMP kinase	2.7.4.12; 2.7.4.13; 2.7.4.9	Pyrimidine metabolism	Nucleotide metabolism	2.7.4.9
															3.1.3.2	alkaline phosphatase	3.1.3.-; 3.1.3.1; 3.1.3.2	Glycolysis / Gluconeogenesis	Carbohydrate metabolism	3.1.3.2
															3.2.2.1	purine nucleosidase (adenosine)	3.2.2.7; 3.2.2.8;3.2.2.1	Purine metabolism	Nucleotide metabolism	3.2.2.1
															3.5.5.4	L-asparaginase	3.5.1.1; 3.5.1.38; 3.5.5.4	Alanine, aspartate and glutamate metabolism	Amino acid metabolism	3.5.5.4
															3.6.1.25	exopolyphosphatase	3.6.1.40;3.6.1.11;3.6.1.25	purine metabolism	Nucleotide metabolism	3.6.1.25
															4.3.1.19	L-serine deaminase	4.3.1.15; 4.3.1.17; 4.3.1.19	Glycine, serine and threonine metabolism	Amino acid metabolism	4.3.1.19
															4.4.1.8	Cysteine Desulfhydrase	4.4.1.1; 4.4.1.28; 4.4.1.8	Cysteine and methionine metabolism	Amino acid metabolism	4.4.1.8
															5.4.2.12	phosphoglycerate mutase	5.4.2.1; 5.4.2.11; 5.4.2.12	Glycolysis / Gluconeogenesis	Carbohydrate metabolism	5.4.2.12
															5.4.2.7	phosphopentomutase	5.4.2.-; 5.4.2.2; 5.4.2.7	Pentose phosphate pathway	Carbohydrate metabolism	5.4.2.7
															5.4.2.8	phosphoglucomutase	5.4.2.2; 5.4.2.5; 5.4.2.8	Glycolysis / Gluconeogenesis	Carbohydrate metabolism	5.4.2.8
															6.1.1.24	Glutamyl-tRNA synthetase	6.1.1.-; 6.1.1.17; 6.1.1.24	Aminoacyl-tRNA biosynthesis	Amino acid metabolism	6.1.1.24
															7.2.2.9	Copper export via ATPase	3.6.3.-; 3.6.3.4; 7.2.2.9	transport	0	7.2.2.9
															3.6.1.8	ATP maintenance requirment	3.6.1.15; 3.6.1.3; 3.6.1.5; 3.6.1.8; 3.6.3.1; 3.6.3.10; 3.6.3.11; 3.6.3.12; 3.6.3.14; 3.6.3.15; 3.6.3.16; 3.6.3.17; 3.6.3.18; 3.6.3.19; 3.6.3.2; 3.6.3.20; 3.6.3.21; 3.6.3.22; 3.6.3.23; 3.6.3.24; 3.6.3.25; 3.6.3.26; 3.6.3.27; 3.6.3.28; 3.6.3.29; 3.6.3.3; 3.6.3.30; 3.6.3.31; 3.6.3.32; 3.6.3.33; 3.6.3.34; 3.6.3.35; 3.6.3.36; 3.6.3.37; 3.6.3.38; 3.6.3.39; 3.6.3.4; 3.6.3.40; 3.6.3.41; 3.6.3.42; 3.6.3.…	energy metabolism	Energy metabolism	3.6.1.8
															3.6.5.4	Nucleoside-triphosphatase (GTP)	3.6.5.6; 3.6.5.3; 3.6.5.5; 3.6.5.4; 3.6.1.15; 3.6.5.2; 3.6.5.1; 3.6.1.5	Thiamine metabolism	Metabolism of vitamins and cofactors	3.6.5.4
															1.8.1.4	pyruvate dehydrogenase	1.2.1.-; 1.2.1.51; 1.2.4.1; 1.8.1.4; 2.3.1.12	Glycolysis / Gluconeogenesis	Carbohydrate metabolism	1.8.1.4
															2.3.1.85	Malonyl-CoA:[acyl-carrier-protein] S-malonyltransferase	2.3.1.-; 2.3.1.0; 2.3.1.39; 2.3.1.85; 2.3.1.86	Fatty acid metabolism	Lipid metabolism	2.3.1.85
															1.5.1.38	flavin reductase	1.5.1.30; 1.5.1.36; 1.5.1.41; 1.5.1.38	Riboflavin metabolism	Metabolism of vitamins and cofactors	1.5.1.38
															2.7.4.8	ATP:dGMP phosphotransferase	2.7.4.13; 2.7.4.8;2.7.4.12;2.7.4.8	Purine metabolism	Nucleotide metabolism	2.7.4.8
															2.7.4.9	uridylate kinase (dUMP)	2.7.4.4; 2.7.4.9;2.7.4.13;2.7.4.9	Pyrimidine metabolism	Nucleotide metabolism	2.7.4.9
															2.7.7.9	UTP-glucose-1-phosphate uridylyltransferase	2.7.7.64; 2.7.7.9;2.7.7.64;2.7.7.9	Galactose metabolism	Carbohydrate metabolism	2.7.7.9
															3.2.1.23	beta-galactosidase	3.2.1.108; 3.2.1.23;3.2.1.108;3.2.1.23	Galactose metabolism	Carbohydrate metabolism	3.2.1.23
															3.6.1.9	dUTP diphosphatase	3.6.1.-; 3.6.1.23; 3.6.1.8; 3.6.1.9	Pyrimidine metabolism	Nucleotide metabolism	3.6.1.9
															3.6.3.1	ATP maintenance requirment	3.6.1.15; 3.6.1.3; 3.6.1.5; 3.6.1.8; 3.6.3.1; 3.6.3.10; 3.6.3.11; 3.6.3.12; 3.6.3.14; 3.6.3.15; 3.6.3.16; 3.6.3.17; 3.6.3.18; 3.6.3.19; 3.6.3.2; 3.6.3.20; 3.6.3.21; 3.6.3.22; 3.6.3.23; 3.6.3.24; 3.6.3.25; 3.6.3.26; 3.6.3.27; 3.6.3.28; 3.6.3.29; 3.6.3.3; 3.6.3.30; 3.6.3.31; 3.6.3.32; 3.6.3.33; 3.6.3.34; 3.6.3.35; 3.6.3.36; 3.6.3.37; 3.6.3.38; 3.6.3.39; 3.6.3.4; 3.6.3.40; 3.6.3.41; 3.6.3.42; 3.6.3.…	energy metabolism	Energy metabolism	3.6.3.1
															3.6.1.15	Nucleoside-triphosphatase (GTP)	3.6.5.6; 3.6.5.3; 3.6.5.5; 3.6.5.4; 3.6.1.15; 3.6.5.2; 3.6.5.1; 3.6.1.5	Thiamine metabolism	Metabolism of vitamins and cofactors	3.6.1.15
															2.3.1.12	pyruvate dehydrogenase	1.2.1.-; 1.2.1.51; 1.2.4.1; 1.8.1.4; 2.3.1.12	Glycolysis / Gluconeogenesis	Carbohydrate metabolism	2.3.1.12
															2.3.1.86	Malonyl-CoA:[acyl-carrier-protein] S-malonyltransferase	2.3.1.-; 2.3.1.0; 2.3.1.39; 2.3.1.85; 2.3.1.86	Fatty acid metabolism	Lipid metabolism	2.3.1.86
															3.6.3.10	ATP maintenance requirment	3.6.1.15; 3.6.1.3; 3.6.1.5; 3.6.1.8; 3.6.3.1; 3.6.3.10; 3.6.3.11; 3.6.3.12; 3.6.3.14; 3.6.3.15; 3.6.3.16; 3.6.3.17; 3.6.3.18; 3.6.3.19; 3.6.3.2; 3.6.3.20; 3.6.3.21; 3.6.3.22; 3.6.3.23; 3.6.3.24; 3.6.3.25; 3.6.3.26; 3.6.3.27; 3.6.3.28; 3.6.3.29; 3.6.3.3; 3.6.3.30; 3.6.3.31; 3.6.3.32; 3.6.3.33; 3.6.3.34; 3.6.3.35; 3.6.3.36; 3.6.3.37; 3.6.3.38; 3.6.3.39; 3.6.3.4; 3.6.3.40; 3.6.3.41; 3.6.3.42; 3.6.3.…	energy metabolism	Energy metabolism	3.6.3.10
															3.6.3.11	ATP maintenance requirment	3.6.1.15; 3.6.1.3; 3.6.1.5; 3.6.1.8; 3.6.3.1; 3.6.3.10; 3.6.3.11; 3.6.3.12; 3.6.3.14; 3.6.3.15; 3.6.3.16; 3.6.3.17; 3.6.3.18; 3.6.3.19; 3.6.3.2; 3.6.3.20; 3.6.3.21; 3.6.3.22; 3.6.3.23; 3.6.3.24; 3.6.3.25; 3.6.3.26; 3.6.3.27; 3.6.3.28; 3.6.3.29; 3.6.3.3; 3.6.3.30; 3.6.3.31; 3.6.3.32; 3.6.3.33; 3.6.3.34; 3.6.3.35; 3.6.3.36; 3.6.3.37; 3.6.3.38; 3.6.3.39; 3.6.3.4; 3.6.3.40; 3.6.3.41; 3.6.3.42; 3.6.3.…	energy metabolism	Energy metabolism	3.6.3.11
															3.6.3.12	ATP maintenance requirment	3.6.1.15; 3.6.1.3; 3.6.1.5; 3.6.1.8; 3.6.3.1; 3.6.3.10; 3.6.3.11; 3.6.3.12; 3.6.3.14; 3.6.3.15; 3.6.3.16; 3.6.3.17; 3.6.3.18; 3.6.3.19; 3.6.3.2; 3.6.3.20; 3.6.3.21; 3.6.3.22; 3.6.3.23; 3.6.3.24; 3.6.3.25; 3.6.3.26; 3.6.3.27; 3.6.3.28; 3.6.3.29; 3.6.3.3; 3.6.3.30; 3.6.3.31; 3.6.3.32; 3.6.3.33; 3.6.3.34; 3.6.3.35; 3.6.3.36; 3.6.3.37; 3.6.3.38; 3.6.3.39; 3.6.3.4; 3.6.3.40; 3.6.3.41; 3.6.3.42; 3.6.3.…	energy metabolism	Energy metabolism	3.6.3.12
															3.6.3.14	ATP maintenance requirment	3.6.1.15; 3.6.1.3; 3.6.1.5; 3.6.1.8; 3.6.3.1; 3.6.3.10; 3.6.3.11; 3.6.3.12; 3.6.3.14; 3.6.3.15; 3.6.3.16; 3.6.3.17; 3.6.3.18; 3.6.3.19; 3.6.3.2; 3.6.3.20; 3.6.3.21; 3.6.3.22; 3.6.3.23; 3.6.3.24; 3.6.3.25; 3.6.3.26; 3.6.3.27; 3.6.3.28; 3.6.3.29; 3.6.3.3; 3.6.3.30; 3.6.3.31; 3.6.3.32; 3.6.3.33; 3.6.3.34; 3.6.3.35; 3.6.3.36; 3.6.3.37; 3.6.3.38; 3.6.3.39; 3.6.3.4; 3.6.3.40; 3.6.3.41; 3.6.3.42; 3.6.3.…	energy metabolism	Energy metabolism	3.6.3.14
															3.6.3.15	ATP maintenance requirment	3.6.1.15; 3.6.1.3; 3.6.1.5; 3.6.1.8; 3.6.3.1; 3.6.3.10; 3.6.3.11; 3.6.3.12; 3.6.3.14; 3.6.3.15; 3.6.3.16; 3.6.3.17; 3.6.3.18; 3.6.3.19; 3.6.3.2; 3.6.3.20; 3.6.3.21; 3.6.3.22; 3.6.3.23; 3.6.3.24; 3.6.3.25; 3.6.3.26; 3.6.3.27; 3.6.3.28; 3.6.3.29; 3.6.3.3; 3.6.3.30; 3.6.3.31; 3.6.3.32; 3.6.3.33; 3.6.3.34; 3.6.3.35; 3.6.3.36; 3.6.3.37; 3.6.3.38; 3.6.3.39; 3.6.3.4; 3.6.3.40; 3.6.3.41; 3.6.3.42; 3.6.3.…	energy metabolism	Energy metabolism	3.6.3.15
															3.6.3.16	ATP maintenance requirment	3.6.1.15; 3.6.1.3; 3.6.1.5; 3.6.1.8; 3.6.3.1; 3.6.3.10; 3.6.3.11; 3.6.3.12; 3.6.3.14; 3.6.3.15; 3.6.3.16; 3.6.3.17; 3.6.3.18; 3.6.3.19; 3.6.3.2; 3.6.3.20; 3.6.3.21; 3.6.3.22; 3.6.3.23; 3.6.3.24; 3.6.3.25; 3.6.3.26; 3.6.3.27; 3.6.3.28; 3.6.3.29; 3.6.3.3; 3.6.3.30; 3.6.3.31; 3.6.3.32; 3.6.3.33; 3.6.3.34; 3.6.3.35; 3.6.3.36; 3.6.3.37; 3.6.3.38; 3.6.3.39; 3.6.3.4; 3.6.3.40; 3.6.3.41; 3.6.3.42; 3.6.3.…	energy metabolism	Energy metabolism	3.6.3.16
															3.6.3.17	ATP maintenance requirment	3.6.1.15; 3.6.1.3; 3.6.1.5; 3.6.1.8; 3.6.3.1; 3.6.3.10; 3.6.3.11; 3.6.3.12; 3.6.3.14; 3.6.3.15; 3.6.3.16; 3.6.3.17; 3.6.3.18; 3.6.3.19; 3.6.3.2; 3.6.3.20; 3.6.3.21; 3.6.3.22; 3.6.3.23; 3.6.3.24; 3.6.3.25; 3.6.3.26; 3.6.3.27; 3.6.3.28; 3.6.3.29; 3.6.3.3; 3.6.3.30; 3.6.3.31; 3.6.3.32; 3.6.3.33; 3.6.3.34; 3.6.3.35; 3.6.3.36; 3.6.3.37; 3.6.3.38; 3.6.3.39; 3.6.3.4; 3.6.3.40; 3.6.3.41; 3.6.3.42; 3.6.3.…	energy metabolism	Energy metabolism	3.6.3.17
															3.6.3.18	ATP maintenance requirment	3.6.1.15; 3.6.1.3; 3.6.1.5; 3.6.1.8; 3.6.3.1; 3.6.3.10; 3.6.3.11; 3.6.3.12; 3.6.3.14; 3.6.3.15; 3.6.3.16; 3.6.3.17; 3.6.3.18; 3.6.3.19; 3.6.3.2; 3.6.3.20; 3.6.3.21; 3.6.3.22; 3.6.3.23; 3.6.3.24; 3.6.3.25; 3.6.3.26; 3.6.3.27; 3.6.3.28; 3.6.3.29; 3.6.3.3; 3.6.3.30; 3.6.3.31; 3.6.3.32; 3.6.3.33; 3.6.3.34; 3.6.3.35; 3.6.3.36; 3.6.3.37; 3.6.3.38; 3.6.3.39; 3.6.3.4; 3.6.3.40; 3.6.3.41; 3.6.3.42; 3.6.3.…	energy metabolism	Energy metabolism	3.6.3.18
															3.6.3.19	ATP maintenance requirment	3.6.1.15; 3.6.1.3; 3.6.1.5; 3.6.1.8; 3.6.3.1; 3.6.3.10; 3.6.3.11; 3.6.3.12; 3.6.3.14; 3.6.3.15; 3.6.3.16; 3.6.3.17; 3.6.3.18; 3.6.3.19; 3.6.3.2; 3.6.3.20; 3.6.3.21; 3.6.3.22; 3.6.3.23; 3.6.3.24; 3.6.3.25; 3.6.3.26; 3.6.3.27; 3.6.3.28; 3.6.3.29; 3.6.3.3; 3.6.3.30; 3.6.3.31; 3.6.3.32; 3.6.3.33; 3.6.3.34; 3.6.3.35; 3.6.3.36; 3.6.3.37; 3.6.3.38; 3.6.3.39; 3.6.3.4; 3.6.3.40; 3.6.3.41; 3.6.3.42; 3.6.3.…	energy metabolism	Energy metabolism	3.6.3.19
															3.6.3.2	ATP maintenance requirment	3.6.1.15; 3.6.1.3; 3.6.1.5; 3.6.1.8; 3.6.3.1; 3.6.3.10; 3.6.3.11; 3.6.3.12; 3.6.3.14; 3.6.3.15; 3.6.3.16; 3.6.3.17; 3.6.3.18; 3.6.3.19; 3.6.3.2; 3.6.3.20; 3.6.3.21; 3.6.3.22; 3.6.3.23; 3.6.3.24; 3.6.3.25; 3.6.3.26; 3.6.3.27; 3.6.3.28; 3.6.3.29; 3.6.3.3; 3.6.3.30; 3.6.3.31; 3.6.3.32; 3.6.3.33; 3.6.3.34; 3.6.3.35; 3.6.3.36; 3.6.3.37; 3.6.3.38; 3.6.3.39; 3.6.3.4; 3.6.3.40; 3.6.3.41; 3.6.3.42; 3.6.3.…	energy metabolism	Energy metabolism	3.6.3.2
															3.6.3.20	ATP maintenance requirment	3.6.1.15; 3.6.1.3; 3.6.1.5; 3.6.1.8; 3.6.3.1; 3.6.3.10; 3.6.3.11; 3.6.3.12; 3.6.3.14; 3.6.3.15; 3.6.3.16; 3.6.3.17; 3.6.3.18; 3.6.3.19; 3.6.3.2; 3.6.3.20; 3.6.3.21; 3.6.3.22; 3.6.3.23; 3.6.3.24; 3.6.3.25; 3.6.3.26; 3.6.3.27; 3.6.3.28; 3.6.3.29; 3.6.3.3; 3.6.3.30; 3.6.3.31; 3.6.3.32; 3.6.3.33; 3.6.3.34; 3.6.3.35; 3.6.3.36; 3.6.3.37; 3.6.3.38; 3.6.3.39; 3.6.3.4; 3.6.3.40; 3.6.3.41; 3.6.3.42; 3.6.3.…	energy metabolism	Energy metabolism	3.6.3.20
															3.6.3.21	ATP maintenance requirment	3.6.1.15; 3.6.1.3; 3.6.1.5; 3.6.1.8; 3.6.3.1; 3.6.3.10; 3.6.3.11; 3.6.3.12; 3.6.3.14; 3.6.3.15; 3.6.3.16; 3.6.3.17; 3.6.3.18; 3.6.3.19; 3.6.3.2; 3.6.3.20; 3.6.3.21; 3.6.3.22; 3.6.3.23; 3.6.3.24; 3.6.3.25; 3.6.3.26; 3.6.3.27; 3.6.3.28; 3.6.3.29; 3.6.3.3; 3.6.3.30; 3.6.3.31; 3.6.3.32; 3.6.3.33; 3.6.3.34; 3.6.3.35; 3.6.3.36; 3.6.3.37; 3.6.3.38; 3.6.3.39; 3.6.3.4; 3.6.3.40; 3.6.3.41; 3.6.3.42; 3.6.3.…	energy metabolism	Energy metabolism	3.6.3.21
															3.6.3.22	ATP maintenance requirment	3.6.1.15; 3.6.1.3; 3.6.1.5; 3.6.1.8; 3.6.3.1; 3.6.3.10; 3.6.3.11; 3.6.3.12; 3.6.3.14; 3.6.3.15; 3.6.3.16; 3.6.3.17; 3.6.3.18; 3.6.3.19; 3.6.3.2; 3.6.3.20; 3.6.3.21; 3.6.3.22; 3.6.3.23; 3.6.3.24; 3.6.3.25; 3.6.3.26; 3.6.3.27; 3.6.3.28; 3.6.3.29; 3.6.3.3; 3.6.3.30; 3.6.3.31; 3.6.3.32; 3.6.3.33; 3.6.3.34; 3.6.3.35; 3.6.3.36; 3.6.3.37; 3.6.3.38; 3.6.3.39; 3.6.3.4; 3.6.3.40; 3.6.3.41; 3.6.3.42; 3.6.3.…	energy metabolism	Energy metabolism	3.6.3.22
															3.6.3.23	ATP maintenance requirment	3.6.1.15; 3.6.1.3; 3.6.1.5; 3.6.1.8; 3.6.3.1; 3.6.3.10; 3.6.3.11; 3.6.3.12; 3.6.3.14; 3.6.3.15; 3.6.3.16; 3.6.3.17; 3.6.3.18; 3.6.3.19; 3.6.3.2; 3.6.3.20; 3.6.3.21; 3.6.3.22; 3.6.3.23; 3.6.3.24; 3.6.3.25; 3.6.3.26; 3.6.3.27; 3.6.3.28; 3.6.3.29; 3.6.3.3; 3.6.3.30; 3.6.3.31; 3.6.3.32; 3.6.3.33; 3.6.3.34; 3.6.3.35; 3.6.3.36; 3.6.3.37; 3.6.3.38; 3.6.3.39; 3.6.3.4; 3.6.3.40; 3.6.3.41; 3.6.3.42; 3.6.3.…	energy metabolism	Energy metabolism	3.6.3.23
															3.6.3.24	ATP maintenance requirment	3.6.1.15; 3.6.1.3; 3.6.1.5; 3.6.1.8; 3.6.3.1; 3.6.3.10; 3.6.3.11; 3.6.3.12; 3.6.3.14; 3.6.3.15; 3.6.3.16; 3.6.3.17; 3.6.3.18; 3.6.3.19; 3.6.3.2; 3.6.3.20; 3.6.3.21; 3.6.3.22; 3.6.3.23; 3.6.3.24; 3.6.3.25; 3.6.3.26; 3.6.3.27; 3.6.3.28; 3.6.3.29; 3.6.3.3; 3.6.3.30; 3.6.3.31; 3.6.3.32; 3.6.3.33; 3.6.3.34; 3.6.3.35; 3.6.3.36; 3.6.3.37; 3.6.3.38; 3.6.3.39; 3.6.3.4; 3.6.3.40; 3.6.3.41; 3.6.3.42; 3.6.3.…	energy metabolism	Energy metabolism	3.6.3.24
															3.6.3.25	ATP maintenance requirment	3.6.1.15; 3.6.1.3; 3.6.1.5; 3.6.1.8; 3.6.3.1; 3.6.3.10; 3.6.3.11; 3.6.3.12; 3.6.3.14; 3.6.3.15; 3.6.3.16; 3.6.3.17; 3.6.3.18; 3.6.3.19; 3.6.3.2; 3.6.3.20; 3.6.3.21; 3.6.3.22; 3.6.3.23; 3.6.3.24; 3.6.3.25; 3.6.3.26; 3.6.3.27; 3.6.3.28; 3.6.3.29; 3.6.3.3; 3.6.3.30; 3.6.3.31; 3.6.3.32; 3.6.3.33; 3.6.3.34; 3.6.3.35; 3.6.3.36; 3.6.3.37; 3.6.3.38; 3.6.3.39; 3.6.3.4; 3.6.3.40; 3.6.3.41; 3.6.3.42; 3.6.3.…	energy metabolism	Energy metabolism	3.6.3.25
															3.6.3.26	ATP maintenance requirment	3.6.1.15; 3.6.1.3; 3.6.1.5; 3.6.1.8; 3.6.3.1; 3.6.3.10; 3.6.3.11; 3.6.3.12; 3.6.3.14; 3.6.3.15; 3.6.3.16; 3.6.3.17; 3.6.3.18; 3.6.3.19; 3.6.3.2; 3.6.3.20; 3.6.3.21; 3.6.3.22; 3.6.3.23; 3.6.3.24; 3.6.3.25; 3.6.3.26; 3.6.3.27; 3.6.3.28; 3.6.3.29; 3.6.3.3; 3.6.3.30; 3.6.3.31; 3.6.3.32; 3.6.3.33; 3.6.3.34; 3.6.3.35; 3.6.3.36; 3.6.3.37; 3.6.3.38; 3.6.3.39; 3.6.3.4; 3.6.3.40; 3.6.3.41; 3.6.3.42; 3.6.3.…	energy metabolism	Energy metabolism	3.6.3.26
															3.6.3.27	ATP maintenance requirment	3.6.1.15; 3.6.1.3; 3.6.1.5; 3.6.1.8; 3.6.3.1; 3.6.3.10; 3.6.3.11; 3.6.3.12; 3.6.3.14; 3.6.3.15; 3.6.3.16; 3.6.3.17; 3.6.3.18; 3.6.3.19; 3.6.3.2; 3.6.3.20; 3.6.3.21; 3.6.3.22; 3.6.3.23; 3.6.3.24; 3.6.3.25; 3.6.3.26; 3.6.3.27; 3.6.3.28; 3.6.3.29; 3.6.3.3; 3.6.3.30; 3.6.3.31; 3.6.3.32; 3.6.3.33; 3.6.3.34; 3.6.3.35; 3.6.3.36; 3.6.3.37; 3.6.3.38; 3.6.3.39; 3.6.3.4; 3.6.3.40; 3.6.3.41; 3.6.3.42; 3.6.3.…	energy metabolism	Energy metabolism	3.6.3.27
															3.6.3.28	ATP maintenance requirment	3.6.1.15; 3.6.1.3; 3.6.1.5; 3.6.1.8; 3.6.3.1; 3.6.3.10; 3.6.3.11; 3.6.3.12; 3.6.3.14; 3.6.3.15; 3.6.3.16; 3.6.3.17; 3.6.3.18; 3.6.3.19; 3.6.3.2; 3.6.3.20; 3.6.3.21; 3.6.3.22; 3.6.3.23; 3.6.3.24; 3.6.3.25; 3.6.3.26; 3.6.3.27; 3.6.3.28; 3.6.3.29; 3.6.3.3; 3.6.3.30; 3.6.3.31; 3.6.3.32; 3.6.3.33; 3.6.3.34; 3.6.3.35; 3.6.3.36; 3.6.3.37; 3.6.3.38; 3.6.3.39; 3.6.3.4; 3.6.3.40; 3.6.3.41; 3.6.3.42; 3.6.3.…	energy metabolism	Energy metabolism	3.6.3.28
															3.6.3.29	ATP maintenance requirment	3.6.1.15; 3.6.1.3; 3.6.1.5; 3.6.1.8; 3.6.3.1; 3.6.3.10; 3.6.3.11; 3.6.3.12; 3.6.3.14; 3.6.3.15; 3.6.3.16; 3.6.3.17; 3.6.3.18; 3.6.3.19; 3.6.3.2; 3.6.3.20; 3.6.3.21; 3.6.3.22; 3.6.3.23; 3.6.3.24; 3.6.3.25; 3.6.3.26; 3.6.3.27; 3.6.3.28; 3.6.3.29; 3.6.3.3; 3.6.3.30; 3.6.3.31; 3.6.3.32; 3.6.3.33; 3.6.3.34; 3.6.3.35; 3.6.3.36; 3.6.3.37; 3.6.3.38; 3.6.3.39; 3.6.3.4; 3.6.3.40; 3.6.3.41; 3.6.3.42; 3.6.3.…	energy metabolism	Energy metabolism	3.6.3.29
															3.6.3.3	ATP maintenance requirment	3.6.1.15; 3.6.1.3; 3.6.1.5; 3.6.1.8; 3.6.3.1; 3.6.3.10; 3.6.3.11; 3.6.3.12; 3.6.3.14; 3.6.3.15; 3.6.3.16; 3.6.3.17; 3.6.3.18; 3.6.3.19; 3.6.3.2; 3.6.3.20; 3.6.3.21; 3.6.3.22; 3.6.3.23; 3.6.3.24; 3.6.3.25; 3.6.3.26; 3.6.3.27; 3.6.3.28; 3.6.3.29; 3.6.3.3; 3.6.3.30; 3.6.3.31; 3.6.3.32; 3.6.3.33; 3.6.3.34; 3.6.3.35; 3.6.3.36; 3.6.3.37; 3.6.3.38; 3.6.3.39; 3.6.3.4; 3.6.3.40; 3.6.3.41; 3.6.3.42; 3.6.3.…	energy metabolism	Energy metabolism	3.6.3.3
															3.6.3.30	ATP maintenance requirment	3.6.1.15; 3.6.1.3; 3.6.1.5; 3.6.1.8; 3.6.3.1; 3.6.3.10; 3.6.3.11; 3.6.3.12; 3.6.3.14; 3.6.3.15; 3.6.3.16; 3.6.3.17; 3.6.3.18; 3.6.3.19; 3.6.3.2; 3.6.3.20; 3.6.3.21; 3.6.3.22; 3.6.3.23; 3.6.3.24; 3.6.3.25; 3.6.3.26; 3.6.3.27; 3.6.3.28; 3.6.3.29; 3.6.3.3; 3.6.3.30; 3.6.3.31; 3.6.3.32; 3.6.3.33; 3.6.3.34; 3.6.3.35; 3.6.3.36; 3.6.3.37; 3.6.3.38; 3.6.3.39; 3.6.3.4; 3.6.3.40; 3.6.3.41; 3.6.3.42; 3.6.3.…	energy metabolism	Energy metabolism	3.6.3.30
															3.6.3.31	ATP maintenance requirment	3.6.1.15; 3.6.1.3; 3.6.1.5; 3.6.1.8; 3.6.3.1; 3.6.3.10; 3.6.3.11; 3.6.3.12; 3.6.3.14; 3.6.3.15; 3.6.3.16; 3.6.3.17; 3.6.3.18; 3.6.3.19; 3.6.3.2; 3.6.3.20; 3.6.3.21; 3.6.3.22; 3.6.3.23; 3.6.3.24; 3.6.3.25; 3.6.3.26; 3.6.3.27; 3.6.3.28; 3.6.3.29; 3.6.3.3; 3.6.3.30; 3.6.3.31; 3.6.3.32; 3.6.3.33; 3.6.3.34; 3.6.3.35; 3.6.3.36; 3.6.3.37; 3.6.3.38; 3.6.3.39; 3.6.3.4; 3.6.3.40; 3.6.3.41; 3.6.3.42; 3.6.3.…	energy metabolism	Energy metabolism	3.6.3.31
															3.6.3.32	ATP maintenance requirment	3.6.1.15; 3.6.1.3; 3.6.1.5; 3.6.1.8; 3.6.3.1; 3.6.3.10; 3.6.3.11; 3.6.3.12; 3.6.3.14; 3.6.3.15; 3.6.3.16; 3.6.3.17; 3.6.3.18; 3.6.3.19; 3.6.3.2; 3.6.3.20; 3.6.3.21; 3.6.3.22; 3.6.3.23; 3.6.3.24; 3.6.3.25; 3.6.3.26; 3.6.3.27; 3.6.3.28; 3.6.3.29; 3.6.3.3; 3.6.3.30; 3.6.3.31; 3.6.3.32; 3.6.3.33; 3.6.3.34; 3.6.3.35; 3.6.3.36; 3.6.3.37; 3.6.3.38; 3.6.3.39; 3.6.3.4; 3.6.3.40; 3.6.3.41; 3.6.3.42; 3.6.3.…	energy metabolism	Energy metabolism	3.6.3.32
															3.6.3.33	ATP maintenance requirment	3.6.1.15; 3.6.1.3; 3.6.1.5; 3.6.1.8; 3.6.3.1; 3.6.3.10; 3.6.3.11; 3.6.3.12; 3.6.3.14; 3.6.3.15; 3.6.3.16; 3.6.3.17; 3.6.3.18; 3.6.3.19; 3.6.3.2; 3.6.3.20; 3.6.3.21; 3.6.3.22; 3.6.3.23; 3.6.3.24; 3.6.3.25; 3.6.3.26; 3.6.3.27; 3.6.3.28; 3.6.3.29; 3.6.3.3; 3.6.3.30; 3.6.3.31; 3.6.3.32; 3.6.3.33; 3.6.3.34; 3.6.3.35; 3.6.3.36; 3.6.3.37; 3.6.3.38; 3.6.3.39; 3.6.3.4; 3.6.3.40; 3.6.3.41; 3.6.3.42; 3.6.3.…	energy metabolism	Energy metabolism	3.6.3.33
															3.6.3.34	ATP maintenance requirment	3.6.1.15; 3.6.1.3; 3.6.1.5; 3.6.1.8; 3.6.3.1; 3.6.3.10; 3.6.3.11; 3.6.3.12; 3.6.3.14; 3.6.3.15; 3.6.3.16; 3.6.3.17; 3.6.3.18; 3.6.3.19; 3.6.3.2; 3.6.3.20; 3.6.3.21; 3.6.3.22; 3.6.3.23; 3.6.3.24; 3.6.3.25; 3.6.3.26; 3.6.3.27; 3.6.3.28; 3.6.3.29; 3.6.3.3; 3.6.3.30; 3.6.3.31; 3.6.3.32; 3.6.3.33; 3.6.3.34; 3.6.3.35; 3.6.3.36; 3.6.3.37; 3.6.3.38; 3.6.3.39; 3.6.3.4; 3.6.3.40; 3.6.3.41; 3.6.3.42; 3.6.3.…	energy metabolism	Energy metabolism	3.6.3.34
															3.6.3.35	ATP maintenance requirment	3.6.1.15; 3.6.1.3; 3.6.1.5; 3.6.1.8; 3.6.3.1; 3.6.3.10; 3.6.3.11; 3.6.3.12; 3.6.3.14; 3.6.3.15; 3.6.3.16; 3.6.3.17; 3.6.3.18; 3.6.3.19; 3.6.3.2; 3.6.3.20; 3.6.3.21; 3.6.3.22; 3.6.3.23; 3.6.3.24; 3.6.3.25; 3.6.3.26; 3.6.3.27; 3.6.3.28; 3.6.3.29; 3.6.3.3; 3.6.3.30; 3.6.3.31; 3.6.3.32; 3.6.3.33; 3.6.3.34; 3.6.3.35; 3.6.3.36; 3.6.3.37; 3.6.3.38; 3.6.3.39; 3.6.3.4; 3.6.3.40; 3.6.3.41; 3.6.3.42; 3.6.3.…	energy metabolism	Energy metabolism	3.6.3.35
															3.6.3.36	ATP maintenance requirment	3.6.1.15; 3.6.1.3; 3.6.1.5; 3.6.1.8; 3.6.3.1; 3.6.3.10; 3.6.3.11; 3.6.3.12; 3.6.3.14; 3.6.3.15; 3.6.3.16; 3.6.3.17; 3.6.3.18; 3.6.3.19; 3.6.3.2; 3.6.3.20; 3.6.3.21; 3.6.3.22; 3.6.3.23; 3.6.3.24; 3.6.3.25; 3.6.3.26; 3.6.3.27; 3.6.3.28; 3.6.3.29; 3.6.3.3; 3.6.3.30; 3.6.3.31; 3.6.3.32; 3.6.3.33; 3.6.3.34; 3.6.3.35; 3.6.3.36; 3.6.3.37; 3.6.3.38; 3.6.3.39; 3.6.3.4; 3.6.3.40; 3.6.3.41; 3.6.3.42; 3.6.3.…	energy metabolism	Energy metabolism	3.6.3.36
															3.6.3.37	ATP maintenance requirment	3.6.1.15; 3.6.1.3; 3.6.1.5; 3.6.1.8; 3.6.3.1; 3.6.3.10; 3.6.3.11; 3.6.3.12; 3.6.3.14; 3.6.3.15; 3.6.3.16; 3.6.3.17; 3.6.3.18; 3.6.3.19; 3.6.3.2; 3.6.3.20; 3.6.3.21; 3.6.3.22; 3.6.3.23; 3.6.3.24; 3.6.3.25; 3.6.3.26; 3.6.3.27; 3.6.3.28; 3.6.3.29; 3.6.3.3; 3.6.3.30; 3.6.3.31; 3.6.3.32; 3.6.3.33; 3.6.3.34; 3.6.3.35; 3.6.3.36; 3.6.3.37; 3.6.3.38; 3.6.3.39; 3.6.3.4; 3.6.3.40; 3.6.3.41; 3.6.3.42; 3.6.3.…	energy metabolism	Energy metabolism	3.6.3.37
															3.6.3.38	ATP maintenance requirment	3.6.1.15; 3.6.1.3; 3.6.1.5; 3.6.1.8; 3.6.3.1; 3.6.3.10; 3.6.3.11; 3.6.3.12; 3.6.3.14; 3.6.3.15; 3.6.3.16; 3.6.3.17; 3.6.3.18; 3.6.3.19; 3.6.3.2; 3.6.3.20; 3.6.3.21; 3.6.3.22; 3.6.3.23; 3.6.3.24; 3.6.3.25; 3.6.3.26; 3.6.3.27; 3.6.3.28; 3.6.3.29; 3.6.3.3; 3.6.3.30; 3.6.3.31; 3.6.3.32; 3.6.3.33; 3.6.3.34; 3.6.3.35; 3.6.3.36; 3.6.3.37; 3.6.3.38; 3.6.3.39; 3.6.3.4; 3.6.3.40; 3.6.3.41; 3.6.3.42; 3.6.3.…	energy metabolism	Energy metabolism	3.6.3.38
															3.6.3.39	ATP maintenance requirment	3.6.1.15; 3.6.1.3; 3.6.1.5; 3.6.1.8; 3.6.3.1; 3.6.3.10; 3.6.3.11; 3.6.3.12; 3.6.3.14; 3.6.3.15; 3.6.3.16; 3.6.3.17; 3.6.3.18; 3.6.3.19; 3.6.3.2; 3.6.3.20; 3.6.3.21; 3.6.3.22; 3.6.3.23; 3.6.3.24; 3.6.3.25; 3.6.3.26; 3.6.3.27; 3.6.3.28; 3.6.3.29; 3.6.3.3; 3.6.3.30; 3.6.3.31; 3.6.3.32; 3.6.3.33; 3.6.3.34; 3.6.3.35; 3.6.3.36; 3.6.3.37; 3.6.3.38; 3.6.3.39; 3.6.3.4; 3.6.3.40; 3.6.3.41; 3.6.3.42; 3.6.3.…	energy metabolism	Energy metabolism	3.6.3.39
															3.6.3.4	ATP maintenance requirment	3.6.1.15; 3.6.1.3; 3.6.1.5; 3.6.1.8; 3.6.3.1; 3.6.3.10; 3.6.3.11; 3.6.3.12; 3.6.3.14; 3.6.3.15; 3.6.3.16; 3.6.3.17; 3.6.3.18; 3.6.3.19; 3.6.3.2; 3.6.3.20; 3.6.3.21; 3.6.3.22; 3.6.3.23; 3.6.3.24; 3.6.3.25; 3.6.3.26; 3.6.3.27; 3.6.3.28; 3.6.3.29; 3.6.3.3; 3.6.3.30; 3.6.3.31; 3.6.3.32; 3.6.3.33; 3.6.3.34; 3.6.3.35; 3.6.3.36; 3.6.3.37; 3.6.3.38; 3.6.3.39; 3.6.3.4; 3.6.3.40; 3.6.3.41; 3.6.3.42; 3.6.3.…	energy metabolism	Energy metabolism	3.6.3.4
															3.6.3.40	ATP maintenance requirment	3.6.1.15; 3.6.1.3; 3.6.1.5; 3.6.1.8; 3.6.3.1; 3.6.3.10; 3.6.3.11; 3.6.3.12; 3.6.3.14; 3.6.3.15; 3.6.3.16; 3.6.3.17; 3.6.3.18; 3.6.3.19; 3.6.3.2; 3.6.3.20; 3.6.3.21; 3.6.3.22; 3.6.3.23; 3.6.3.24; 3.6.3.25; 3.6.3.26; 3.6.3.27; 3.6.3.28; 3.6.3.29; 3.6.3.3; 3.6.3.30; 3.6.3.31; 3.6.3.32; 3.6.3.33; 3.6.3.34; 3.6.3.35; 3.6.3.36; 3.6.3.37; 3.6.3.38; 3.6.3.39; 3.6.3.4; 3.6.3.40; 3.6.3.41; 3.6.3.42; 3.6.3.…	energy metabolism	Energy metabolism	3.6.3.40
															3.6.3.41	ATP maintenance requirment	3.6.1.15; 3.6.1.3; 3.6.1.5; 3.6.1.8; 3.6.3.1; 3.6.3.10; 3.6.3.11; 3.6.3.12; 3.6.3.14; 3.6.3.15; 3.6.3.16; 3.6.3.17; 3.6.3.18; 3.6.3.19; 3.6.3.2; 3.6.3.20; 3.6.3.21; 3.6.3.22; 3.6.3.23; 3.6.3.24; 3.6.3.25; 3.6.3.26; 3.6.3.27; 3.6.3.28; 3.6.3.29; 3.6.3.3; 3.6.3.30; 3.6.3.31; 3.6.3.32; 3.6.3.33; 3.6.3.34; 3.6.3.35; 3.6.3.36; 3.6.3.37; 3.6.3.38; 3.6.3.39; 3.6.3.4; 3.6.3.40; 3.6.3.41; 3.6.3.42; 3.6.3.…	energy metabolism	Energy metabolism	3.6.3.41
															3.6.3.42	ATP maintenance requirment	3.6.1.15; 3.6.1.3; 3.6.1.5; 3.6.1.8; 3.6.3.1; 3.6.3.10; 3.6.3.11; 3.6.3.12; 3.6.3.14; 3.6.3.15; 3.6.3.16; 3.6.3.17; 3.6.3.18; 3.6.3.19; 3.6.3.2; 3.6.3.20; 3.6.3.21; 3.6.3.22; 3.6.3.23; 3.6.3.24; 3.6.3.25; 3.6.3.26; 3.6.3.27; 3.6.3.28; 3.6.3.29; 3.6.3.3; 3.6.3.30; 3.6.3.31; 3.6.3.32; 3.6.3.33; 3.6.3.34; 3.6.3.35; 3.6.3.36; 3.6.3.37; 3.6.3.38; 3.6.3.39; 3.6.3.4; 3.6.3.40; 3.6.3.41; 3.6.3.42; 3.6.3.…	energy metabolism	Energy metabolism	3.6.3.42
															3.6.3.43	ATP maintenance requirment	3.6.1.15; 3.6.1.3; 3.6.1.5; 3.6.1.8; 3.6.3.1; 3.6.3.10; 3.6.3.11; 3.6.3.12; 3.6.3.14; 3.6.3.15; 3.6.3.16; 3.6.3.17; 3.6.3.18; 3.6.3.19; 3.6.3.2; 3.6.3.20; 3.6.3.21; 3.6.3.22; 3.6.3.23; 3.6.3.24; 3.6.3.25; 3.6.3.26; 3.6.3.27; 3.6.3.28; 3.6.3.29; 3.6.3.3; 3.6.3.30; 3.6.3.31; 3.6.3.32; 3.6.3.33; 3.6.3.34; 3.6.3.35; 3.6.3.36; 3.6.3.37; 3.6.3.38; 3.6.3.39; 3.6.3.4; 3.6.3.40; 3.6.3.41; 3.6.3.42; 3.6.3.…	energy metabolism	Energy metabolism	3.6.3.43
															3.6.3.44	ATP maintenance requirment	3.6.1.15; 3.6.1.3; 3.6.1.5; 3.6.1.8; 3.6.3.1; 3.6.3.10; 3.6.3.11; 3.6.3.12; 3.6.3.14; 3.6.3.15; 3.6.3.16; 3.6.3.17; 3.6.3.18; 3.6.3.19; 3.6.3.2; 3.6.3.20; 3.6.3.21; 3.6.3.22; 3.6.3.23; 3.6.3.24; 3.6.3.25; 3.6.3.26; 3.6.3.27; 3.6.3.28; 3.6.3.29; 3.6.3.3; 3.6.3.30; 3.6.3.31; 3.6.3.32; 3.6.3.33; 3.6.3.34; 3.6.3.35; 3.6.3.36; 3.6.3.37; 3.6.3.38; 3.6.3.39; 3.6.3.4; 3.6.3.40; 3.6.3.41; 3.6.3.42; 3.6.3.…	energy metabolism	Energy metabolism	3.6.3.44
															3.6.3.46	ATP maintenance requirment	3.6.1.15; 3.6.1.3; 3.6.1.5; 3.6.1.8; 3.6.3.1; 3.6.3.10; 3.6.3.11; 3.6.3.12; 3.6.3.14; 3.6.3.15; 3.6.3.16; 3.6.3.17; 3.6.3.18; 3.6.3.19; 3.6.3.2; 3.6.3.20; 3.6.3.21; 3.6.3.22; 3.6.3.23; 3.6.3.24; 3.6.3.25; 3.6.3.26; 3.6.3.27; 3.6.3.28; 3.6.3.29; 3.6.3.3; 3.6.3.30; 3.6.3.31; 3.6.3.32; 3.6.3.33; 3.6.3.34; 3.6.3.35; 3.6.3.36; 3.6.3.37; 3.6.3.38; 3.6.3.39; 3.6.3.4; 3.6.3.40; 3.6.3.41; 3.6.3.42; 3.6.3.…	energy metabolism	Energy metabolism	3.6.3.46
															3.6.3.47	ATP maintenance requirment	3.6.1.15; 3.6.1.3; 3.6.1.5; 3.6.1.8; 3.6.3.1; 3.6.3.10; 3.6.3.11; 3.6.3.12; 3.6.3.14; 3.6.3.15; 3.6.3.16; 3.6.3.17; 3.6.3.18; 3.6.3.19; 3.6.3.2; 3.6.3.20; 3.6.3.21; 3.6.3.22; 3.6.3.23; 3.6.3.24; 3.6.3.25; 3.6.3.26; 3.6.3.27; 3.6.3.28; 3.6.3.29; 3.6.3.3; 3.6.3.30; 3.6.3.31; 3.6.3.32; 3.6.3.33; 3.6.3.34; 3.6.3.35; 3.6.3.36; 3.6.3.37; 3.6.3.38; 3.6.3.39; 3.6.3.4; 3.6.3.40; 3.6.3.41; 3.6.3.42; 3.6.3.…	energy metabolism	Energy metabolism	3.6.3.47
															3.6.3.48	ATP maintenance requirment	3.6.1.15; 3.6.1.3; 3.6.1.5; 3.6.1.8; 3.6.3.1; 3.6.3.10; 3.6.3.11; 3.6.3.12; 3.6.3.14; 3.6.3.15; 3.6.3.16; 3.6.3.17; 3.6.3.18; 3.6.3.19; 3.6.3.2; 3.6.3.20; 3.6.3.21; 3.6.3.22; 3.6.3.23; 3.6.3.24; 3.6.3.25; 3.6.3.26; 3.6.3.27; 3.6.3.28; 3.6.3.29; 3.6.3.3; 3.6.3.30; 3.6.3.31; 3.6.3.32; 3.6.3.33; 3.6.3.34; 3.6.3.35; 3.6.3.36; 3.6.3.37; 3.6.3.38; 3.6.3.39; 3.6.3.4; 3.6.3.40; 3.6.3.41; 3.6.3.42; 3.6.3.…	energy metabolism	Energy metabolism	3.6.3.48
															3.6.3.49	ATP maintenance requirment	3.6.1.15; 3.6.1.3; 3.6.1.5; 3.6.1.8; 3.6.3.1; 3.6.3.10; 3.6.3.11; 3.6.3.12; 3.6.3.14; 3.6.3.15; 3.6.3.16; 3.6.3.17; 3.6.3.18; 3.6.3.19; 3.6.3.2; 3.6.3.20; 3.6.3.21; 3.6.3.22; 3.6.3.23; 3.6.3.24; 3.6.3.25; 3.6.3.26; 3.6.3.27; 3.6.3.28; 3.6.3.29; 3.6.3.3; 3.6.3.30; 3.6.3.31; 3.6.3.32; 3.6.3.33; 3.6.3.34; 3.6.3.35; 3.6.3.36; 3.6.3.37; 3.6.3.38; 3.6.3.39; 3.6.3.4; 3.6.3.40; 3.6.3.41; 3.6.3.42; 3.6.3.…	energy metabolism	Energy metabolism	3.6.3.49
															3.6.3.5	ATP maintenance requirment	3.6.1.15; 3.6.1.3; 3.6.1.5; 3.6.1.8; 3.6.3.1; 3.6.3.10; 3.6.3.11; 3.6.3.12; 3.6.3.14; 3.6.3.15; 3.6.3.16; 3.6.3.17; 3.6.3.18; 3.6.3.19; 3.6.3.2; 3.6.3.20; 3.6.3.21; 3.6.3.22; 3.6.3.23; 3.6.3.24; 3.6.3.25; 3.6.3.26; 3.6.3.27; 3.6.3.28; 3.6.3.29; 3.6.3.3; 3.6.3.30; 3.6.3.31; 3.6.3.32; 3.6.3.33; 3.6.3.34; 3.6.3.35; 3.6.3.36; 3.6.3.37; 3.6.3.38; 3.6.3.39; 3.6.3.4; 3.6.3.40; 3.6.3.41; 3.6.3.42; 3.6.3.…	energy metabolism	Energy metabolism	3.6.3.5
															3.6.3.50	ATP maintenance requirment	3.6.1.15; 3.6.1.3; 3.6.1.5; 3.6.1.8; 3.6.3.1; 3.6.3.10; 3.6.3.11; 3.6.3.12; 3.6.3.14; 3.6.3.15; 3.6.3.16; 3.6.3.17; 3.6.3.18; 3.6.3.19; 3.6.3.2; 3.6.3.20; 3.6.3.21; 3.6.3.22; 3.6.3.23; 3.6.3.24; 3.6.3.25; 3.6.3.26; 3.6.3.27; 3.6.3.28; 3.6.3.29; 3.6.3.3; 3.6.3.30; 3.6.3.31; 3.6.3.32; 3.6.3.33; 3.6.3.34; 3.6.3.35; 3.6.3.36; 3.6.3.37; 3.6.3.38; 3.6.3.39; 3.6.3.4; 3.6.3.40; 3.6.3.41; 3.6.3.42; 3.6.3.…	energy metabolism	Energy metabolism	3.6.3.50
															3.6.3.51	ATP maintenance requirment	3.6.1.15; 3.6.1.3; 3.6.1.5; 3.6.1.8; 3.6.3.1; 3.6.3.10; 3.6.3.11; 3.6.3.12; 3.6.3.14; 3.6.3.15; 3.6.3.16; 3.6.3.17; 3.6.3.18; 3.6.3.19; 3.6.3.2; 3.6.3.20; 3.6.3.21; 3.6.3.22; 3.6.3.23; 3.6.3.24; 3.6.3.25; 3.6.3.26; 3.6.3.27; 3.6.3.28; 3.6.3.29; 3.6.3.3; 3.6.3.30; 3.6.3.31; 3.6.3.32; 3.6.3.33; 3.6.3.34; 3.6.3.35; 3.6.3.36; 3.6.3.37; 3.6.3.38; 3.6.3.39; 3.6.3.4; 3.6.3.40; 3.6.3.41; 3.6.3.42; 3.6.3.…	energy metabolism	Energy metabolism	3.6.3.51
															3.6.3.52	ATP maintenance requirment	3.6.1.15; 3.6.1.3; 3.6.1.5; 3.6.1.8; 3.6.3.1; 3.6.3.10; 3.6.3.11; 3.6.3.12; 3.6.3.14; 3.6.3.15; 3.6.3.16; 3.6.3.17; 3.6.3.18; 3.6.3.19; 3.6.3.2; 3.6.3.20; 3.6.3.21; 3.6.3.22; 3.6.3.23; 3.6.3.24; 3.6.3.25; 3.6.3.26; 3.6.3.27; 3.6.3.28; 3.6.3.29; 3.6.3.3; 3.6.3.30; 3.6.3.31; 3.6.3.32; 3.6.3.33; 3.6.3.34; 3.6.3.35; 3.6.3.36; 3.6.3.37; 3.6.3.38; 3.6.3.39; 3.6.3.4; 3.6.3.40; 3.6.3.41; 3.6.3.42; 3.6.3.…	energy metabolism	Energy metabolism	3.6.3.52
															3.6.3.53	ATP maintenance requirment	3.6.1.15; 3.6.1.3; 3.6.1.5; 3.6.1.8; 3.6.3.1; 3.6.3.10; 3.6.3.11; 3.6.3.12; 3.6.3.14; 3.6.3.15; 3.6.3.16; 3.6.3.17; 3.6.3.18; 3.6.3.19; 3.6.3.2; 3.6.3.20; 3.6.3.21; 3.6.3.22; 3.6.3.23; 3.6.3.24; 3.6.3.25; 3.6.3.26; 3.6.3.27; 3.6.3.28; 3.6.3.29; 3.6.3.3; 3.6.3.30; 3.6.3.31; 3.6.3.32; 3.6.3.33; 3.6.3.34; 3.6.3.35; 3.6.3.36; 3.6.3.37; 3.6.3.38; 3.6.3.39; 3.6.3.4; 3.6.3.40; 3.6.3.41; 3.6.3.42; 3.6.3.…	energy metabolism	Energy metabolism	3.6.3.53
															3.6.3.54	ATP maintenance requirment	3.6.1.15; 3.6.1.3; 3.6.1.5; 3.6.1.8; 3.6.3.1; 3.6.3.10; 3.6.3.11; 3.6.3.12; 3.6.3.14; 3.6.3.15; 3.6.3.16; 3.6.3.17; 3.6.3.18; 3.6.3.19; 3.6.3.2; 3.6.3.20; 3.6.3.21; 3.6.3.22; 3.6.3.23; 3.6.3.24; 3.6.3.25; 3.6.3.26; 3.6.3.27; 3.6.3.28; 3.6.3.29; 3.6.3.3; 3.6.3.30; 3.6.3.31; 3.6.3.32; 3.6.3.33; 3.6.3.34; 3.6.3.35; 3.6.3.36; 3.6.3.37; 3.6.3.38; 3.6.3.39; 3.6.3.4; 3.6.3.40; 3.6.3.41; 3.6.3.42; 3.6.3.…	energy metabolism	Energy metabolism	3.6.3.54
															3.6.3.6	ATP maintenance requirment	3.6.1.15; 3.6.1.3; 3.6.1.5; 3.6.1.8; 3.6.3.1; 3.6.3.10; 3.6.3.11; 3.6.3.12; 3.6.3.14; 3.6.3.15; 3.6.3.16; 3.6.3.17; 3.6.3.18; 3.6.3.19; 3.6.3.2; 3.6.3.20; 3.6.3.21; 3.6.3.22; 3.6.3.23; 3.6.3.24; 3.6.3.25; 3.6.3.26; 3.6.3.27; 3.6.3.28; 3.6.3.29; 3.6.3.3; 3.6.3.30; 3.6.3.31; 3.6.3.32; 3.6.3.33; 3.6.3.34; 3.6.3.35; 3.6.3.36; 3.6.3.37; 3.6.3.38; 3.6.3.39; 3.6.3.4; 3.6.3.40; 3.6.3.41; 3.6.3.42; 3.6.3.…	energy metabolism	Energy metabolism	3.6.3.6
															3.6.3.7	ATP maintenance requirment	3.6.1.15; 3.6.1.3; 3.6.1.5; 3.6.1.8; 3.6.3.1; 3.6.3.10; 3.6.3.11; 3.6.3.12; 3.6.3.14; 3.6.3.15; 3.6.3.16; 3.6.3.17; 3.6.3.18; 3.6.3.19; 3.6.3.2; 3.6.3.20; 3.6.3.21; 3.6.3.22; 3.6.3.23; 3.6.3.24; 3.6.3.25; 3.6.3.26; 3.6.3.27; 3.6.3.28; 3.6.3.29; 3.6.3.3; 3.6.3.30; 3.6.3.31; 3.6.3.32; 3.6.3.33; 3.6.3.34; 3.6.3.35; 3.6.3.36; 3.6.3.37; 3.6.3.38; 3.6.3.39; 3.6.3.4; 3.6.3.40; 3.6.3.41; 3.6.3.42; 3.6.3.…	energy metabolism	Energy metabolism	3.6.3.7
															3.6.3.8	ATP maintenance requirment	3.6.1.15; 3.6.1.3; 3.6.1.5; 3.6.1.8; 3.6.3.1; 3.6.3.10; 3.6.3.11; 3.6.3.12; 3.6.3.14; 3.6.3.15; 3.6.3.16; 3.6.3.17; 3.6.3.18; 3.6.3.19; 3.6.3.2; 3.6.3.20; 3.6.3.21; 3.6.3.22; 3.6.3.23; 3.6.3.24; 3.6.3.25; 3.6.3.26; 3.6.3.27; 3.6.3.28; 3.6.3.29; 3.6.3.3; 3.6.3.30; 3.6.3.31; 3.6.3.32; 3.6.3.33; 3.6.3.34; 3.6.3.35; 3.6.3.36; 3.6.3.37; 3.6.3.38; 3.6.3.39; 3.6.3.4; 3.6.3.40; 3.6.3.41; 3.6.3.42; 3.6.3.…	energy metabolism	Energy metabolism	3.6.3.8
															3.6.3.9	ATP maintenance requirment	3.6.1.15; 3.6.1.3; 3.6.1.5; 3.6.1.8; 3.6.3.1; 3.6.3.10; 3.6.3.11; 3.6.3.12; 3.6.3.14; 3.6.3.15; 3.6.3.16; 3.6.3.17; 3.6.3.18; 3.6.3.19; 3.6.3.2; 3.6.3.20; 3.6.3.21; 3.6.3.22; 3.6.3.23; 3.6.3.24; 3.6.3.25; 3.6.3.26; 3.6.3.27; 3.6.3.28; 3.6.3.29; 3.6.3.3; 3.6.3.30; 3.6.3.31; 3.6.3.32; 3.6.3.33; 3.6.3.34; 3.6.3.35; 3.6.3.36; 3.6.3.37; 3.6.3.38; 3.6.3.39; 3.6.3.4; 3.6.3.40; 3.6.3.41; 3.6.3.42; 3.6.3.…	energy metabolism	Energy metabolism	3.6.3.9
															3.6.4.1	ATP maintenance requirment	3.6.1.15; 3.6.1.3; 3.6.1.5; 3.6.1.8; 3.6.3.1; 3.6.3.10; 3.6.3.11; 3.6.3.12; 3.6.3.14; 3.6.3.15; 3.6.3.16; 3.6.3.17; 3.6.3.18; 3.6.3.19; 3.6.3.2; 3.6.3.20; 3.6.3.21; 3.6.3.22; 3.6.3.23; 3.6.3.24; 3.6.3.25; 3.6.3.26; 3.6.3.27; 3.6.3.28; 3.6.3.29; 3.6.3.3; 3.6.3.30; 3.6.3.31; 3.6.3.32; 3.6.3.33; 3.6.3.34; 3.6.3.35; 3.6.3.36; 3.6.3.37; 3.6.3.38; 3.6.3.39; 3.6.3.4; 3.6.3.40; 3.6.3.41; 3.6.3.42; 3.6.3.…	energy metabolism	Energy metabolism	3.6.4.1
															3.6.4.10	ATP maintenance requirment	3.6.1.15; 3.6.1.3; 3.6.1.5; 3.6.1.8; 3.6.3.1; 3.6.3.10; 3.6.3.11; 3.6.3.12; 3.6.3.14; 3.6.3.15; 3.6.3.16; 3.6.3.17; 3.6.3.18; 3.6.3.19; 3.6.3.2; 3.6.3.20; 3.6.3.21; 3.6.3.22; 3.6.3.23; 3.6.3.24; 3.6.3.25; 3.6.3.26; 3.6.3.27; 3.6.3.28; 3.6.3.29; 3.6.3.3; 3.6.3.30; 3.6.3.31; 3.6.3.32; 3.6.3.33; 3.6.3.34; 3.6.3.35; 3.6.3.36; 3.6.3.37; 3.6.3.38; 3.6.3.39; 3.6.3.4; 3.6.3.40; 3.6.3.41; 3.6.3.42; 3.6.3.…	energy metabolism	Energy metabolism	3.6.4.10
															3.6.4.11	ATP maintenance requirment	3.6.1.15; 3.6.1.3; 3.6.1.5; 3.6.1.8; 3.6.3.1; 3.6.3.10; 3.6.3.11; 3.6.3.12; 3.6.3.14; 3.6.3.15; 3.6.3.16; 3.6.3.17; 3.6.3.18; 3.6.3.19; 3.6.3.2; 3.6.3.20; 3.6.3.21; 3.6.3.22; 3.6.3.23; 3.6.3.24; 3.6.3.25; 3.6.3.26; 3.6.3.27; 3.6.3.28; 3.6.3.29; 3.6.3.3; 3.6.3.30; 3.6.3.31; 3.6.3.32; 3.6.3.33; 3.6.3.34; 3.6.3.35; 3.6.3.36; 3.6.3.37; 3.6.3.38; 3.6.3.39; 3.6.3.4; 3.6.3.40; 3.6.3.41; 3.6.3.42; 3.6.3.…	energy metabolism	Energy metabolism	3.6.4.11
															3.6.4.12	ATP maintenance requirment	3.6.1.15; 3.6.1.3; 3.6.1.5; 3.6.1.8; 3.6.3.1; 3.6.3.10; 3.6.3.11; 3.6.3.12; 3.6.3.14; 3.6.3.15; 3.6.3.16; 3.6.3.17; 3.6.3.18; 3.6.3.19; 3.6.3.2; 3.6.3.20; 3.6.3.21; 3.6.3.22; 3.6.3.23; 3.6.3.24; 3.6.3.25; 3.6.3.26; 3.6.3.27; 3.6.3.28; 3.6.3.29; 3.6.3.3; 3.6.3.30; 3.6.3.31; 3.6.3.32; 3.6.3.33; 3.6.3.34; 3.6.3.35; 3.6.3.36; 3.6.3.37; 3.6.3.38; 3.6.3.39; 3.6.3.4; 3.6.3.40; 3.6.3.41; 3.6.3.42; 3.6.3.…	energy metabolism	Energy metabolism	3.6.4.12
															3.6.4.13	ATP maintenance requirment	3.6.1.15; 3.6.1.3; 3.6.1.5; 3.6.1.8; 3.6.3.1; 3.6.3.10; 3.6.3.11; 3.6.3.12; 3.6.3.14; 3.6.3.15; 3.6.3.16; 3.6.3.17; 3.6.3.18; 3.6.3.19; 3.6.3.2; 3.6.3.20; 3.6.3.21; 3.6.3.22; 3.6.3.23; 3.6.3.24; 3.6.3.25; 3.6.3.26; 3.6.3.27; 3.6.3.28; 3.6.3.29; 3.6.3.3; 3.6.3.30; 3.6.3.31; 3.6.3.32; 3.6.3.33; 3.6.3.34; 3.6.3.35; 3.6.3.36; 3.6.3.37; 3.6.3.38; 3.6.3.39; 3.6.3.4; 3.6.3.40; 3.6.3.41; 3.6.3.42; 3.6.3.…	energy metabolism	Energy metabolism	3.6.4.13
															3.6.4.2	ATP maintenance requirment	3.6.1.15; 3.6.1.3; 3.6.1.5; 3.6.1.8; 3.6.3.1; 3.6.3.10; 3.6.3.11; 3.6.3.12; 3.6.3.14; 3.6.3.15; 3.6.3.16; 3.6.3.17; 3.6.3.18; 3.6.3.19; 3.6.3.2; 3.6.3.20; 3.6.3.21; 3.6.3.22; 3.6.3.23; 3.6.3.24; 3.6.3.25; 3.6.3.26; 3.6.3.27; 3.6.3.28; 3.6.3.29; 3.6.3.3; 3.6.3.30; 3.6.3.31; 3.6.3.32; 3.6.3.33; 3.6.3.34; 3.6.3.35; 3.6.3.36; 3.6.3.37; 3.6.3.38; 3.6.3.39; 3.6.3.4; 3.6.3.40; 3.6.3.41; 3.6.3.42; 3.6.3.…	energy metabolism	Energy metabolism	3.6.4.2
															3.6.4.3	ATP maintenance requirment	3.6.1.15; 3.6.1.3; 3.6.1.5; 3.6.1.8; 3.6.3.1; 3.6.3.10; 3.6.3.11; 3.6.3.12; 3.6.3.14; 3.6.3.15; 3.6.3.16; 3.6.3.17; 3.6.3.18; 3.6.3.19; 3.6.3.2; 3.6.3.20; 3.6.3.21; 3.6.3.22; 3.6.3.23; 3.6.3.24; 3.6.3.25; 3.6.3.26; 3.6.3.27; 3.6.3.28; 3.6.3.29; 3.6.3.3; 3.6.3.30; 3.6.3.31; 3.6.3.32; 3.6.3.33; 3.6.3.34; 3.6.3.35; 3.6.3.36; 3.6.3.37; 3.6.3.38; 3.6.3.39; 3.6.3.4; 3.6.3.40; 3.6.3.41; 3.6.3.42; 3.6.3.…	energy metabolism	Energy metabolism	3.6.4.3
															3.6.4.4	ATP maintenance requirment	3.6.1.15; 3.6.1.3; 3.6.1.5; 3.6.1.8; 3.6.3.1; 3.6.3.10; 3.6.3.11; 3.6.3.12; 3.6.3.14; 3.6.3.15; 3.6.3.16; 3.6.3.17; 3.6.3.18; 3.6.3.19; 3.6.3.2; 3.6.3.20; 3.6.3.21; 3.6.3.22; 3.6.3.23; 3.6.3.24; 3.6.3.25; 3.6.3.26; 3.6.3.27; 3.6.3.28; 3.6.3.29; 3.6.3.3; 3.6.3.30; 3.6.3.31; 3.6.3.32; 3.6.3.33; 3.6.3.34; 3.6.3.35; 3.6.3.36; 3.6.3.37; 3.6.3.38; 3.6.3.39; 3.6.3.4; 3.6.3.40; 3.6.3.41; 3.6.3.42; 3.6.3.…	energy metabolism	Energy metabolism	3.6.4.4
															3.6.4.5	ATP maintenance requirment	3.6.1.15; 3.6.1.3; 3.6.1.5; 3.6.1.8; 3.6.3.1; 3.6.3.10; 3.6.3.11; 3.6.3.12; 3.6.3.14; 3.6.3.15; 3.6.3.16; 3.6.3.17; 3.6.3.18; 3.6.3.19; 3.6.3.2; 3.6.3.20; 3.6.3.21; 3.6.3.22; 3.6.3.23; 3.6.3.24; 3.6.3.25; 3.6.3.26; 3.6.3.27; 3.6.3.28; 3.6.3.29; 3.6.3.3; 3.6.3.30; 3.6.3.31; 3.6.3.32; 3.6.3.33; 3.6.3.34; 3.6.3.35; 3.6.3.36; 3.6.3.37; 3.6.3.38; 3.6.3.39; 3.6.3.4; 3.6.3.40; 3.6.3.41; 3.6.3.42; 3.6.3.…	energy metabolism	Energy metabolism	3.6.4.5
															3.6.4.6	ATP maintenance requirment	3.6.1.15; 3.6.1.3; 3.6.1.5; 3.6.1.8; 3.6.3.1; 3.6.3.10; 3.6.3.11; 3.6.3.12; 3.6.3.14; 3.6.3.15; 3.6.3.16; 3.6.3.17; 3.6.3.18; 3.6.3.19; 3.6.3.2; 3.6.3.20; 3.6.3.21; 3.6.3.22; 3.6.3.23; 3.6.3.24; 3.6.3.25; 3.6.3.26; 3.6.3.27; 3.6.3.28; 3.6.3.29; 3.6.3.3; 3.6.3.30; 3.6.3.31; 3.6.3.32; 3.6.3.33; 3.6.3.34; 3.6.3.35; 3.6.3.36; 3.6.3.37; 3.6.3.38; 3.6.3.39; 3.6.3.4; 3.6.3.40; 3.6.3.41; 3.6.3.42; 3.6.3.…	energy metabolism	Energy metabolism	3.6.4.6
															3.6.4.7	ATP maintenance requirment	3.6.1.15; 3.6.1.3; 3.6.1.5; 3.6.1.8; 3.6.3.1; 3.6.3.10; 3.6.3.11; 3.6.3.12; 3.6.3.14; 3.6.3.15; 3.6.3.16; 3.6.3.17; 3.6.3.18; 3.6.3.19; 3.6.3.2; 3.6.3.20; 3.6.3.21; 3.6.3.22; 3.6.3.23; 3.6.3.24; 3.6.3.25; 3.6.3.26; 3.6.3.27; 3.6.3.28; 3.6.3.29; 3.6.3.3; 3.6.3.30; 3.6.3.31; 3.6.3.32; 3.6.3.33; 3.6.3.34; 3.6.3.35; 3.6.3.36; 3.6.3.37; 3.6.3.38; 3.6.3.39; 3.6.3.4; 3.6.3.40; 3.6.3.41; 3.6.3.42; 3.6.3.…	energy metabolism	Energy metabolism	3.6.4.7
															3.6.4.8	ATP maintenance requirment	3.6.1.15; 3.6.1.3; 3.6.1.5; 3.6.1.8; 3.6.3.1; 3.6.3.10; 3.6.3.11; 3.6.3.12; 3.6.3.14; 3.6.3.15; 3.6.3.16; 3.6.3.17; 3.6.3.18; 3.6.3.19; 3.6.3.2; 3.6.3.20; 3.6.3.21; 3.6.3.22; 3.6.3.23; 3.6.3.24; 3.6.3.25; 3.6.3.26; 3.6.3.27; 3.6.3.28; 3.6.3.29; 3.6.3.3; 3.6.3.30; 3.6.3.31; 3.6.3.32; 3.6.3.33; 3.6.3.34; 3.6.3.35; 3.6.3.36; 3.6.3.37; 3.6.3.38; 3.6.3.39; 3.6.3.4; 3.6.3.40; 3.6.3.41; 3.6.3.42; 3.6.3.…	energy metabolism	Energy metabolism	3.6.4.8
															3.6.4.9	ATP maintenance requirment	3.6.1.15; 3.6.1.3; 3.6.1.5; 3.6.1.8; 3.6.3.1; 3.6.3.10; 3.6.3.11; 3.6.3.12; 3.6.3.14; 3.6.3.15; 3.6.3.16; 3.6.3.17; 3.6.3.18; 3.6.3.19; 3.6.3.2; 3.6.3.20; 3.6.3.21; 3.6.3.22; 3.6.3.23; 3.6.3.24; 3.6.3.25; 3.6.3.26; 3.6.3.27; 3.6.3.28; 3.6.3.29; 3.6.3.3; 3.6.3.30; 3.6.3.31; 3.6.3.32; 3.6.3.33; 3.6.3.34; 3.6.3.35; 3.6.3.36; 3.6.3.37; 3.6.3.38; 3.6.3.39; 3.6.3.4; 3.6.3.40; 3.6.3.41; 3.6.3.42; 3.6.3.…	energy metabolism	Energy metabolism	3.6.4.9
															3.6.5.2	Nucleoside-triphosphatase (GTP)	3.6.5.6; 3.6.5.3; 3.6.5.5; 3.6.5.4; 3.6.1.15; 3.6.5.2; 3.6.5.1; 3.6.1.5	Thiamine metabolism	Metabolism of vitamins and cofactors	3.6.5.2
															3.6.5.1	Nucleoside-triphosphatase (GTP)	3.6.5.6; 3.6.5.3; 3.6.5.5; 3.6.5.4; 3.6.1.15; 3.6.5.2; 3.6.5.1; 3.6.1.5	Thiamine metabolism	Metabolism of vitamins and cofactors	3.6.5.1
															3.6.1.5	Nucleoside-triphosphatase (GTP)	3.6.5.6; 3.6.5.3; 3.6.5.5; 3.6.5.4; 3.6.1.15; 3.6.5.2; 3.6.5.1; 3.6.1.5	Thiamine metabolism	Metabolism of vitamins and cofactors	3.6.1.5
															3.6.1.15	ATP maintenance requirment	3.6.1.15; 3.6.1.3; 3.6.1.5; 3.6.1.8; 3.6.3.1; 3.6.3.10; 3.6.3.11; 3.6.3.12; 3.6.3.14; 3.6.3.15; 3.6.3.16; 3.6.3.17; 3.6.3.18; 3.6.3.19; 3.6.3.2; 3.6.3.20; 3.6.3.21; 3.6.3.22; 3.6.3.23; 3.6.3.24; 3.6.3.25; 3.6.3.26; 3.6.3.27; 3.6.3.28; 3.6.3.29; 3.6.3.3; 3.6.3.30; 3.6.3.31; 3.6.3.32; 3.6.3.33; 3.6.3.34; 3.6.3.35; 3.6.3.36; 3.6.3.37; 3.6.3.38; 3.6.3.39; 3.6.3.4; 3.6.3.40; 3.6.3.41; 3.6.3.42; 3.6.3.…	energy metabolism	Energy metabolism	3.6.1.15
															1.4.1.13	glutaminase	1.4.1.13; 1.4.7.1; 3.5.1.2; 3.5.1.38; 4.3.3.6; 6.3.4.2; 6.3.5.2; 6.3.5.4; 6.3.5.5	Alanine, aspartate and glutamate metabolism	Amino acid metabolism	1.4.1.13
															3.6.5.6	Nucleoside-triphosphatase (GTP)	3.6.5.6; 3.6.5.3; 3.6.5.5; 3.6.5.4; 3.6.1.15; 3.6.5.2; 3.6.5.1; 3.6.1.5	Thiamine metabolism	Metabolism of vitamins and cofactors	3.6.5.6
															2.3.1.-	3-hydroxyacyl-[acyl-carrier-protein] dehydratase (n-C10:0)	2.3.1.-; 2.3.1.85; 2.3.1.86; 4.2.1.58; 4.2.1.59; 4.2.1.60; 4.2.1.61	Fatty acid metabolism	Lipid metabolism	2.3.1.-
															2.3.1.-	3-hydroxyacyl-[acyl-carrier-protein] dehydratase (n-C12:0)	2.3.1.-; 2.3.1.85; 2.3.1.86; 4.2.1.58; 4.2.1.59; 4.2.1.60; 4.2.1.61	Fatty acid metabolism	Lipid metabolism	2.3.1.-
															2.3.1.179	Beta-ketoacyl-ACP synthase	2.3.1.179; 2.3.1.86; 2.3.1.85; 2.3.1.-; 2.3.1.41; 2.3.1.180	Fatty acid metabolism	Lipid metabolism	2.3.1.179
															2.3.1.-	Hexanoyl-[acyl-carrier protein]:malonyl-[acyl-carrier-protein] C-acyltransferase	2.3.1.-; 2.3.1.179; 2.3.1.85; 2.3.1.86;2.3.1.41;2.3.1.86	Fatty acid metabolism	Lipid metabolism	2.3.1.-
															2.3.1.-	Octanoyl-[acyl-carrier protein]:malonyl-[acyl-carrier-protein] C-acyltransferase (decarboxylating)	2.3.1.-; 2.3.1.179; 2.3.1.85; 2.3.1.86;2.3.1.41;2.3.1.86	Fatty acid metabolism	Lipid metabolism	2.3.1.-
															2.3.1.-	Butyryl-[acyl-carrier protein]:malonyl-[acyl-carrier-protein]C-acyltransferase (decarboxylating)	2.3.1.-; 2.3.1.179; 2.3.1.85; 2.3.1.86;2.3.1.41;2.3.1.86	Fatty acid metabolism	Lipid metabolism	2.3.1.-
															2.6.1.42	aspartate transaminase	2.6.1.42; 2.6.1.5; 2.6.1.57; 2.6.1.58; 2.6.1.9;2.6.1.1	Phenylalanine metabolism	Amino acid metabolism	2.6.1.42
															2.3.1.-	3-hydroxyacyl-[acyl-carrier-protein] dehydratase (n-C8:0)	2.3.1.-; 2.3.1.85; 2.3.1.86; 4.2.1.58; 4.2.1.59; 4.2.1.61	Fatty acid metabolism	Lipid metabolism	2.3.1.-
															1.5.1.-	FMN reductase	1.5.1.-; 1.5.1.36; 1.5.1.39; 1.5.1.41; 1.5.1.42	Riboflavin metabolism	Metabolism of vitamins and cofactors	1.5.1.-
															2.3.1.41	Dodecanoyl-[acyl-carrier-protein]:malonyl-[acyl-carrier-protein] C-acyltransferase	2.3.1.41; 2.3.1.85; 2.3.1.86; 2.3.1.179; 2.3.1.-	Fatty acid metabolism	Lipid metabolism	2.3.1.41
															2.3.1.41	Hexadecanoyl-[acyl-carrier-protein]:malonyl-[acyl-carrier-protein] C-acyltransferase	2.3.1.41; 2.3.1.85; 2.3.1.86; 2.3.1.179; 2.3.1.-	Fatty acid metabolism	Lipid metabolism	2.3.1.41
															2.3.1.41	Tetradecanoyl-[acyl-carrier-protein]:malonyl-[acyl-carrier-protein] C-acyltransferase	2.3.1.41; 2.3.1.85; 2.3.1.86; 2.3.1.179; 2.3.1.-	Fatty acid metabolism	Lipid metabolism	2.3.1.41
															2.3.1.41	Decanoyl-[acyl-carrier protein]:malonyl-[acyl-carrier-protein] C-acyltransferase	2.3.1.41; 2.3.1.85; 2.3.1.86; 2.3.1.179; 2.3.1.-	Fatty acid metabolism	Lipid metabolism	2.3.1.41
															1.2.1.-	pyruvate dehydrogenase	1.2.1.-; 1.2.1.51; 1.2.4.1; 1.8.1.4; 2.3.1.12	Glycolysis / Gluconeogenesis	Carbohydrate metabolism	1.2.1.-
															2.3.1.-	Malonyl-CoA:[acyl-carrier-protein] S-malonyltransferase	2.3.1.-; 2.3.1.0; 2.3.1.39; 2.3.1.85; 2.3.1.86	Fatty acid metabolism	Lipid metabolism	2.3.1.-
															2.6.1.1	aspartate transaminase	2.6.1.1; 2.6.1.5; 2.6.1.57;2.6.1.1;2.6.1.9	Tyrosine metabolism	#N/A	2.6.1.1
															3.2.1.10	alpha-glucoside glucohydrolase	3.2.1.10; 3.2.1.20; 3.2.1.48;3.2.1.20;3.2.1.26	Starch and sucrose metabolism	Carbohydrate metabolism	3.2.1.10
															2.3.1.-	3-hydroxyacyl-[acyl-carrier-protein] dehydratase (n-C6:0)	2.3.1.-; 2.3.1.85; 2.3.1.86; 4.2.1.58; 4.2.1.59	Fatty acid metabolism	Lipid metabolism	2.3.1.-
															2.3.1.-	3-hydroxyacyl-[acyl-carrier-protein] dehydratase (n-C14:0)	2.3.1.-; 2.3.1.85; 2.3.1.86; 4.2.1.59; 4.2.1.61	Fatty acid metabolism	Lipid metabolism	2.3.1.-
															2.3.1.-	3-hydroxyacyl-[acyl-carrier-protein] dehydratase (n-C16:0)	2.3.1.-; 2.3.1.85; 2.3.1.86; 4.2.1.59; 4.2.1.61	Fatty acid metabolism	Lipid metabolism	2.3.1.-
															1.1.1.2	alcohol dehydrogenase (D-glyceraldehyde to glycerol, NADP)	1.1.1.2; 1.1.1.21; 1.1.1.372;1.1.1.72	Glycerolipid metabolism	Lipid metabolism	1.1.1.2
															1.5.1.30	flavin reductase	1.5.1.30; 1.5.1.36; 1.5.1.41; 1.5.1.38	Riboflavin metabolism	Metabolism of vitamins and cofactors	1.5.1.30
															1.6.3.1	NADH oxidase (H2O2 forming)	1.6.3.1; 1.6.3.3;1.6.3.1;1.6.3.3	energy metabolism	Energy metabolism	1.6.3.1
															1.1.1.100	3-oxoacyl-[acyl-carrier-protein] reductase (n-C10:0)	1.1.1.100; 2.3.1.-; 2.3.1.85; 2.3.1.86	Fatty acid metabolism	Lipid metabolism	1.1.1.100
															1.1.1.100	3-oxoacyl-[acyl-carrier-protein] reductase (n-C12:0)	1.1.1.100; 2.3.1.-; 2.3.1.85; 2.3.1.86	Fatty acid metabolism	Lipid metabolism	1.1.1.100
															1.1.1.100	3-oxoacyl-[acyl-carrier-protein] reductase (n-C14:0)	1.1.1.100; 2.3.1.-; 2.3.1.85; 2.3.1.86	Fatty acid metabolism	Lipid metabolism	1.1.1.100
															1.1.1.100	3-oxoacyl-[acyl-carrier-protein] reductase (n-C16:0)	1.1.1.100; 2.3.1.-; 2.3.1.85; 2.3.1.86	Fatty acid metabolism	Lipid metabolism	1.1.1.100
															1.1.1.100	3-oxoacyl-[acyl-carrier-protein] reductase (n-C6:0)	1.1.1.100; 2.3.1.-; 2.3.1.85; 2.3.1.86	Fatty acid metabolism	Lipid metabolism	1.1.1.100
															1.1.1.100	3-oxoacyl-[acyl-carrier-protein] reductase (n-C8:0)	1.1.1.100; 2.3.1.-; 2.3.1.85; 2.3.1.86	Fatty acid metabolism	Lipid metabolism	1.1.1.100
															2.4.2.1	purine-nucleoside phosphatase (deoxyuridine)	2.4.2.1; 2.4.2.2; 2.4.2.3; 2.4.2.4	Pyrimidine metabolism	Nucleotide metabolism	2.4.2.1
															2.7.4.13	adenylate kinase	2.7.4.13; 2.7.4.3;2.7.4.11;2.7.4.3	unclassified	0	2.7.4.13
															2.7.4.13	ATP:dGMP phosphotransferase	2.7.4.13; 2.7.4.8;2.7.4.12;2.7.4.8	Purine metabolism	Nucleotide metabolism	2.7.4.13
															2.7.4.4	uridylate kinase (dUMP)	2.7.4.4; 2.7.4.9;2.7.4.13;2.7.4.9	Pyrimidine metabolism	Nucleotide metabolism	2.7.4.4
															2.7.7.64	UTP-glucose-1-phosphate uridylyltransferase	2.7.7.64; 2.7.7.9;2.7.7.64;2.7.7.9	Galactose metabolism	Carbohydrate metabolism	2.7.7.64
															3.2.1.108	beta-galactosidase	3.2.1.108; 3.2.1.23;3.2.1.108;3.2.1.23	Galactose metabolism	Carbohydrate metabolism	3.2.1.108
															3.6.1.-	dUTP diphosphatase	3.6.1.-; 3.6.1.23; 3.6.1.8; 3.6.1.9	Pyrimidine metabolism	Nucleotide metabolism	3.6.1.-
															1.1.1.21	alcohol dehydrogenase (glycerol)	1.1.1.21; 1.1.1.72; 1.1.1.2	Glycerolipid metabolism	Lipid metabolism	1.1.1.21
															1.1.1.1	alcohol dehydrogenase (propanol)	1.1.1.1; 1.2.1.98;1.1.1.202	Propanoate metabolism	Carbohydrate metabolism	1.1.1.1
															1.1.1.351	phosphogluconate dehydrogenase	1.1.1.351; 1.1.1.44; 1.1.1.343	Pentose phosphate pathway	Carbohydrate metabolism	1.1.1.351
															1.8.4.14	L-methionine-S-oxide reductase	1.8.4.14; 1.8.4.13; 1.8.4.11	Cysteine and methionine metabolism	Amino acid metabolism	1.8.4.14
															1.8.4.14	L-methionine-R-sulfoxide reductase	1.8.4.14; 1.8.4.13; 1.8.4.11	Cysteine and methionine metabolism	Amino acid metabolism	1.8.4.14
															1.3.1.10	Butyryl-[acyl-carrier protein]:malonyl-CoA C-acyltransferase	1.3.1.10;1.3.1.9;2.3.1.-	Fatty acid metabolism	Lipid metabolism	1.3.1.10
															2.4.2.3	pyrimidine-nucleoside phosphorylase (uracil)	2.4.2.3;2.4.2.2;2.4.2.3	Pyrimidine metabolism	Nucleotide metabolism	2.4.2.3
															2.4.2.22	guanine phosphoribosyltransferase	2.4.2.22; 2.4.2.7; 2.4.2.8	Purine metabolism	Nucleotide metabolism	2.4.2.22
															2.5.1.-	Undecaprenyl diphosphate synthase	2.5.1.-; 2.5.1.31; 2.5.1.M1	Terpenoid backbone biosynthesis	Metabolism of terpenoids and polyketides	2.5.1.-
															2.7.1.74	Deoxycytidine kinase	2.7.1.74; 2.7.1.213; 2.7.1.145	Pyrimidine metabolism	Nucleotide metabolism	2.7.1.74
															2.7.1.2	glucokinase	2.7.1.2;2.7.1.1;2.7.1.2	Glycolysis / Gluconeogenesis	Carbohydrate metabolism	2.7.1.2
															2.7.1.4	fructokinase	2.7.1.4;2.7.1.1;2.7.1.4	Fructose and mannose metabolism	Carbohydrate metabolism	2.7.1.4
															2.7.1.48	cytidine kinase (ITP)	2.7.1.48;2.7.1.213;2.7.1.48	Pyrimidine metabolism	Nucleotide metabolism	2.7.1.48
															2.7.1.113	deoxyguanosine kinase	2.7.1.113; 2.7.1.145; 2.7.1.74	Purine metabolism	Nucleotide metabolism	2.7.1.113
															2.7.1.145	deoxyadenosine kinase	2.7.1.145; 2.7.1.74; 2.7.1.76	Purine metabolism	Nucleotide metabolism	2.7.1.145
															2.7.4.13	cytidylate kinase (dCMP)	2.7.4.13; 2.7.4.14; 2.7.4.25	Pyrimidine metabolism	Nucleotide metabolism	2.7.4.13
															2.7.4.14	uridylate kinase (UMP)	2.7.4.14; 2.7.4.22; 2.7.4.4	Pyrimidine metabolism	Nucleotide metabolism	2.7.4.14
															2.7.4.12	dTMP kinase	2.7.4.12; 2.7.4.13; 2.7.4.9	Pyrimidine metabolism	Nucleotide metabolism	2.7.4.12
															3.1.3.1	alkaline phosphatase	3.1.3.1; 3.1.3.2; 3.1.3.100	Thiamine metabolism	Metabolism of vitamins and cofactors	3.1.3.1
															3.1.3.-	alkaline phosphatase	3.1.3.-; 3.1.3.1; 3.1.3.2	Glycolysis / Gluconeogenesis	Carbohydrate metabolism	3.1.3.-
															3.1.3.35	5'-nucleotidase (dTMP)	3.1.3.35; 3.1.3.5; 3.1.3.89	Pyrimidine metabolism	Nucleotide metabolism	3.1.3.35
[truncated: 9,235 more rows]

## Sheet: Table S4
	Table S4: List of EC-numbers uniquely idenitified in iTN656.
[truncated: 127 more rows]
